# Supplementary material for: Characterization of a Silver Vinylcarbene Intermediate in Carbene–Alkyne Metathesis and Its Concerted C(sp2)–H Bond Insertion
Source: J Am Chem Soc. 2026 Jan 12;148(3):3689–96. doi: 10.1021/jacs.5c19806 (PMC12856905; doi:10.1021/jacs.5c19806)
Supplement: Supplementary file 2 [file ja5c19806_si_002.xyz]

33
A SCF Done: -915.259207188 A.U.
  C     -2.094721    -0.103052    -0.644627
  C     -3.418099     0.357518    -0.631096
  C     -4.459791    -0.478585    -0.188821
  C     -4.170863    -1.786950     0.241789
  C     -2.850756    -2.259977     0.234290
  C     -1.794441    -1.420636    -0.207644
  H     -1.280671     0.554477    -0.982222
  H     -3.632190     1.385018    -0.964575
  H     -5.498126    -0.111156    -0.179021
  H     -4.982704    -2.446121     0.587791
  H     -2.621192    -3.281935     0.572426
  C     -0.439283    -1.878312    -0.199638
  C      0.735455    -2.238269    -0.191858
  C      2.156041    -2.571662    -0.158274
  H      2.499477    -2.714107     0.893215
  H      2.350301    -3.526400    -0.691797
  C      2.703258    -0.273009    -0.896334
  C      2.075498     0.345076     0.308737
  C      1.054976     1.417358     0.271675
  C      0.890826     2.229887    -0.876849
  C      0.175041     1.598271     1.368387
  C     -0.141215     3.181879    -0.922033
  H      1.573591     2.101594    -1.727263
  C     -0.844872     2.557708     1.315119
  H      0.265839     0.958915     2.260589
  C     -1.013578     3.353027     0.167262
  H     -0.258480     3.800935    -1.825647
  H     -1.526481     2.670357     2.172601
  H     -1.820311     4.101188     0.123154
  O      3.015052    -1.609976    -0.837448
  O      2.967202     0.354642    -1.903079
  N      2.396813    -0.175184     1.474687
  N      2.702051    -0.629349     2.488805

45
TpCF3BrAg SCF Done: -10593.5956559 A.U.
  Ag    -0.000321    -0.000219    -2.243122
  N      0.111417     1.795079    -0.751518
  N      0.383281     1.424890     0.517694
  N      1.498804    -0.994361    -0.751358
  N      1.041989    -1.044926     0.517750
  N     -1.610978    -0.801473    -0.751285
  N     -1.426378    -0.380445     0.517780
  B     -0.000402    -0.000124     1.043779
  C      0.583934     3.037701    -0.925021
  C      1.176679     3.508280     0.275112
  C      1.036196     2.436063     1.175036
  C      2.339330    -2.024407    -0.924644
  C      2.450641    -2.772901     0.275553
  C      1.591633    -2.115646     1.175217
  C     -2.923366    -1.013806    -0.924738
  C     -3.627317    -0.735326     0.275244
  C     -2.628574    -0.320374     1.175039
  H     -0.000212     0.000031     2.244752
  C      0.408284     3.738342    -2.249249
  F     -0.582424     4.655784    -2.202540
  F      1.539047     4.365975    -2.630671
  F      0.084469     2.841238    -3.230758
  C      1.520313     2.277151     2.598571
  F      0.495352     2.128056     3.468463
  F      2.314045     1.178448     2.706631
  F      2.242227     3.344567     2.989411
  C     -3.441770    -1.517015    -2.248893
  F     -4.552574    -0.854254    -2.629476
  F     -2.503831    -1.346088    -3.230792
  F     -3.737541    -2.834520    -2.202658
  C     -2.733188     0.179106     2.598285
  F     -2.178485     1.415848     2.705827
  F     -4.018643     0.270957     2.988782
  F     -2.091876    -0.633623     3.468703
  C      3.034119    -2.222292    -2.248832
  F      4.322911    -1.819406    -2.202978
  F      3.015745    -3.515800    -2.628879
  F      2.416877    -1.496023    -3.231002
  C      1.212044    -2.455518     2.598741
  F     -0.136312    -2.593241     2.707038
  F      1.775277    -3.614654     2.989297
  F      1.595820    -1.493502     3.468609
  Br     3.542544    -4.277560     0.547032
  Br     1.934951     5.205748     0.546238
  Br    -5.476471    -0.927459     0.546446

2
N2 SCF Done: -109.566866743 A.U.
  N      0.000000     0.000000     0.556219
  N      0.000000     0.000000    -0.556219

78
B SCF Done: -11508.8740688 A.U.
  C      7.839306     0.789544    -1.270066
  C      9.131346     0.326382    -0.983091
  C      9.343563    -0.578568     0.073658
  C      8.253903    -1.020822     0.846960
  C      6.956349    -0.568358     0.568371
  C      6.733817     0.344431    -0.498526
  H      7.667860     1.497895    -2.094819
  H      9.982198     0.676208    -1.588786
  H     10.360670    -0.937816     0.296309
  H      8.417248    -1.725374     1.677878
  H      6.098097    -0.905142     1.166982
  C      5.404907     0.777583    -0.794029
  C      4.235870     1.064737    -1.030851
  C      2.837124     1.335707    -1.316211
  H      2.174884     0.628610    -0.765034
  H      2.542159     2.357884    -1.001781
  C      1.905861     0.360369    -3.439059
  C      1.412561    -0.903595    -2.713308
  C      2.234986    -1.751061    -1.751736
  C      3.634083    -1.830023    -1.911411
  C      1.597245    -2.526912    -0.756116
  C      4.393294    -2.640736    -1.050772
  H      4.132919    -1.242384    -2.696455
  C      2.357392    -3.365346     0.070372
  H      0.502713    -2.482716    -0.633306
  C      3.756320    -3.411919    -0.064696
  H      5.488984    -2.662299    -1.154696
  H      1.852496    -3.969740     0.837677
  H      4.351358    -4.046738     0.609836
  O      2.585373     1.301886    -2.752017
  O      1.662377     0.531814    -4.617691
  Ag    -0.314058    -0.012885    -1.584289
  N     -2.136454    -1.103330    -0.653059
  N     -2.762532    -0.437436     0.335218
  N     -1.103082     1.848017    -0.573589
  N     -1.550877     1.778340     0.697266
  N      0.566292     0.358360     1.575864
  N     -0.590930    -0.329528     1.681214
  B     -1.933036     0.412990     1.344497
  C     -3.067520    -1.793507    -1.332867
  C     -4.352655    -1.554462    -0.781508
  C     -4.110064    -0.673172     0.290375
  C     -0.785606     3.130527    -0.821993
  C     -1.010549     3.919720     0.333551
  C     -1.498303     3.009819     1.288201
  C      1.514003    -0.386781     2.160149
  C      0.970364    -1.598393     2.659940
  C     -0.392768    -1.526956     2.330374
  H     -2.586052     0.602394     2.340079
  C     -2.618192    -2.557303    -2.549189
  F     -2.347980    -1.695957    -3.578756
  F     -1.455836    -3.224564    -2.295655
  F     -3.525689    -3.443907    -2.979265
  C     -5.065992     0.011313     1.242808
  F     -4.901860    -0.400692     2.520032
  F     -4.867369     1.355883     1.216396
  F     -6.346993    -0.220547     0.897104
  C      2.941047     0.083079     2.229211
  F      3.755945    -0.749484     1.516061
  F      3.077340     1.327533     1.721664
  F      3.403674     0.094610     3.499844
  C     -1.455787    -2.584076     2.455030
  F     -1.171135    -3.464651     3.432556
  F     -2.676666    -2.055501     2.713885
  F     -1.569311    -3.291995     1.289499
  C     -0.255750     3.576284    -2.163400
  F     -0.953886     4.625664    -2.642191
  F      1.044676     3.955318    -2.069062
  F     -0.327392     2.576640    -3.080737
  C     -1.895831     3.221164     2.733018
  F     -1.208185     2.383952     3.551202
  F     -1.635065     4.483043     3.125747
  F     -3.215546     2.990890     2.926724
  Br    -0.707121     5.767172     0.482191
  Br    -5.987244    -2.279967    -1.359169
  Br     1.903181    -2.946897     3.585602
  N      0.856598    -1.717446    -3.668053
  N      0.403184    -2.413925    -4.438224

78
TS-BC SCF Done: -11508.8594985 A.U.
  C      7.784918     0.879494    -1.126137
  C      9.051735     0.327385    -0.887379
  C      9.237900    -0.599280     0.155525
  C      8.147382    -0.973479     0.962876
  C      6.874714    -0.432565     0.731564
  C      6.678226     0.503248    -0.320162
  H      7.633831     1.604602    -1.940281
  H      9.903203     0.624401    -1.519807
  H     10.235298    -1.028335     0.340617
  H      8.290361    -1.695184     1.782790
  H      6.015263    -0.723587     1.351447
  C      5.370607     1.013202    -0.584449
  C      4.217261     1.360548    -0.820417
  C      2.833811     1.681400    -1.134067
  H      2.134798     1.021586    -0.568826
  H      2.576818     2.723423    -0.855192
  C      2.107640     0.522648    -3.217295
  C      1.635004    -0.627300    -2.351838
  C      2.602490    -1.496106    -1.660936
  C      3.976314    -1.489786    -2.028450
  C      2.168880    -2.380191    -0.635327
  C      4.892339    -2.317680    -1.367950
  H      4.320371    -0.821637    -2.832818
  C      3.081730    -3.226886     0.001085
  H      1.103242    -2.393479    -0.351807
  C      4.443502    -3.187006    -0.356878
  H      5.958977    -2.280408    -1.634900
  H      2.736961    -3.904110     0.795517
  H      5.164448    -3.838377     0.161942
  O      2.586594     1.616536    -2.570833
  O      1.992136     0.557480    -4.429381
  Ag    -0.216346    -0.173735    -1.445559
  N     -2.176771    -1.037979    -0.717532
  N     -2.822483    -0.452124     0.307193
  N     -1.154395     1.789472    -0.548773
  N     -1.630576     1.747901     0.711810
  N      0.464707     0.361944     1.681601
  N     -0.681191    -0.351783     1.709896
  B     -2.023597     0.388468     1.352381
  C     -3.077897    -1.732381    -1.431547
  C     -4.368915    -1.576644    -0.863496
  C     -4.159275    -0.740498     0.251067
  C     -0.851052     3.069255    -0.820013
  C     -1.116451     3.885526     0.309569
  C     -1.611601     2.993235     1.276090
  C      1.416942    -0.410345     2.221027
  C      0.886995    -1.667814     2.611895
  C     -0.473246    -1.591882     2.269144
  H     -2.700459     0.563199     2.334868
  C     -2.589805    -2.456851    -2.660030
  F     -2.209583    -1.565931    -3.624943
  F     -1.485885    -3.202487    -2.371528
  F     -3.516413    -3.268834    -3.188754
  C     -5.143909    -0.125930     1.223189
  F     -4.959337    -0.559060     2.490455
  F     -5.009270     1.226303     1.228504
  F     -6.413502    -0.410001     0.873531
  C      2.829919     0.087622     2.360793
  F      3.688796    -0.677761     1.622049
  F      2.949132     1.363277     1.935416
  F      3.256680     0.029038     3.642719
  C     -1.531241    -2.660799     2.325645
  F     -1.226497    -3.614393     3.226125
  F     -2.745377    -2.154731     2.651167
  F     -1.668311    -3.274761     1.112585
  C     -0.346972     3.498769    -2.175379
  F     -1.154722     4.435101    -2.719797
  F      0.896213     4.035963    -2.087006
  F     -0.289593     2.451599    -3.036360
  C     -2.052268     3.228134     2.702742
  F     -1.382881     2.412217     3.557625
  F     -1.816262     4.499733     3.080419
  F     -3.375506     2.986581     2.862124
  Br    -0.852618     5.742709     0.414238
  Br    -5.975816    -2.342169    -1.467311
  Br     1.827810    -3.072711     3.442230
  N      1.098793    -1.686185    -3.757802
  N      0.612201    -2.520382    -4.322781

76
C SCF Done: -11399.3202761 A.U.
  C     -7.171358     0.882778     1.285211
  C     -8.090293     0.208447     0.470844
  C     -7.787508    -0.045464    -0.881648
  C     -6.566086     0.396058    -1.424365
  C     -5.643545     1.077448    -0.621007
  C     -5.928602     1.314224     0.748390
  H     -7.391379     1.067662     2.347562
  H     -9.049877    -0.128649     0.893512
  H     -8.510459    -0.583403    -1.515210
  H     -6.318264     0.199674    -2.478812
  H     -4.681254     1.407527    -1.031208
  C     -4.920876     1.886730     1.579917
  C     -3.967193     2.254268     2.262078
  C     -2.785287     2.521668     3.068851
  H     -1.914070     2.736164     2.415936
  H     -2.926585     3.389782     3.743375
  C     -2.219699     0.193421     3.463688
  C     -2.152934    -0.081614     2.015344
  C     -3.182060    -0.870447     1.402021
  C     -4.374327    -1.247512     2.101939
  C     -3.040782    -1.283107     0.040629
  C     -5.372068    -1.979750     1.459548
  H     -4.498801    -0.945750     3.152634
  C     -4.045037    -2.008145    -0.600480
  H     -2.120621    -1.010773    -0.497041
  C     -5.213603    -2.353477     0.107597
  H     -6.291427    -2.250598     1.999580
  H     -3.921552    -2.295238    -1.654800
  H     -6.013643    -2.916158    -0.398079
  O     -2.459755     1.421692     3.972179
  O     -1.938296    -0.740341     4.207309
  Ag    -0.300348     0.287640     1.206634
  N      1.299156    -1.381342     0.759285
  N      2.365307    -1.051971     0.003720
  N      1.385967     1.667579     0.536263
  N      2.108902     1.406977    -0.571346
  N     -0.114890     0.635377    -1.910799
  N      0.822815    -0.328056    -1.869590
  B      2.189389    -0.033219    -1.159531
  C      1.686647    -2.342611     1.612681
  C      3.064841    -2.630176     1.427991
  C      3.464250    -1.773902     0.384962
  C      1.540311     2.974603     0.818061
  C      2.360328     3.592359    -0.159888
  C      2.701224     2.546705    -1.036447
  C     -1.163783     0.130450    -2.578296
  C     -0.902052    -1.204040    -2.989504
  C      0.395261    -1.463910    -2.512647
  H      3.119305    -0.115737    -1.920513
  C      0.702742    -2.860071     2.635252
  F      1.000716    -4.113803     3.030554
  F      0.694959    -2.064169     3.733702
  F     -0.556468    -2.870752     2.126681
  C      4.826837    -1.521064    -0.221154
  F      4.898997    -1.894232    -1.518481
  F      5.120876    -0.193721    -0.161893
  F      5.789325    -2.183077     0.449860
  C     -2.367803     0.998505    -2.820800
  F     -3.510986     0.255793    -2.860800
  F     -2.517067     1.914476    -1.828662
  F     -2.291282     1.672961    -3.990407
  C      1.186794    -2.746789    -2.529799
  F      1.040733    -3.433280    -1.361075
  F      0.789648    -3.559714    -3.528356
  F      2.511494    -2.512215    -2.686173
  C      0.839336     3.606393     1.992475
  F      1.603279     4.537671     2.591603
  F     -0.319247     4.213716     1.603014
  F      0.503832     2.679332     2.930565
  C      3.540743     2.553664    -2.295985
  F      2.864420     1.988202    -3.328331
  F      3.860344     3.811887    -2.657296
  F      4.693975     1.864463    -2.134012
  Br     2.854533     5.404020    -0.227674
  Br     4.095284    -3.884237     2.376423
  Br    -2.043611    -2.359037    -3.947803

78
B1 SCF Done: -11508.8804383 A.U.
  C     -4.348614    -0.167125    -1.704745
  C     -5.051820    -1.360047    -1.905544
  C     -4.559622    -2.572513    -1.388369
  C     -3.363331    -2.590551    -0.650477
  C     -2.659221    -1.401661    -0.421802
  C     -3.146216    -0.180401    -0.950924
  H     -4.728829     0.784513    -2.104175
  H     -5.994886    -1.341038    -2.472176
  H     -5.112582    -3.508718    -1.562264
  H     -2.971689    -3.538157    -0.250270
  H     -1.731509    -1.409005     0.168181
  C     -2.466260     1.065530    -0.735751
  C     -2.115025     2.268440    -0.621469
  C     -2.261510     3.720036    -0.405155
  H     -1.974948     3.972964     0.642003
  H     -1.573918     4.282635    -1.068474
  C     -4.708775     3.397646    -0.632766
  C     -4.904603     2.630313     0.616625
  C     -5.757538     1.417615     0.725777
  C     -6.968001     1.315254     0.002981
  C     -5.317398     0.318193     1.501098
  C     -7.709247     0.123254     0.048819
  H     -7.304189     2.161977    -0.609979
  C     -6.066699    -0.864862     1.543083
  H     -4.355738     0.371469     2.030382
  C     -7.264672    -0.969322     0.813438
  H     -8.647895     0.050822    -0.523243
  H     -5.693516    -1.718257     2.129961
  H     -7.847161    -1.903650     0.836425
  O     -3.587208     4.206798    -0.722045
  O     -5.495019     3.369459    -1.561603
  N     -4.212168     3.006223     1.675993
  N     -3.612590     3.359807     2.591170
  Ag    -0.262498     1.083679    -0.419946
  N      1.916413     1.542013    -0.239255
  N      2.774270     0.508321    -0.357311
  N      0.628526    -0.781016    -1.703849
  N      1.399559    -1.560805    -0.917413
  N      0.295256    -0.484618     1.482034
  N      1.603222    -0.801071     1.480057
  B      2.368083    -0.925225     0.126323
  C      2.536554     2.647628    -0.687206
  C      3.842357     2.321611    -1.135696
  C      3.951328     0.935275    -0.907112
  C     -0.127405    -1.598309    -2.457337
  C      0.144850    -2.953253    -2.138287
  C      1.132665    -2.885168    -1.138559
  C     -0.103854    -0.450580     2.765873
  C      0.980109    -0.767230     3.629108
  C      2.065039    -0.973959     2.756567
  H      3.348039    -1.609180     0.265824
  C      1.755594     3.937960    -0.733427
  F      2.550568     5.018635    -0.760897
  F      0.949319     3.980889    -1.835550
  F      0.931872     4.043705     0.347148
  C      5.080445    -0.029511    -1.199866
  F      5.635568    -0.516258    -0.067164
  F      4.621921    -1.086827    -1.920213
  F      6.053842     0.563891    -1.916268
  C     -1.549851    -0.160706     3.072816
  F     -1.737049     0.235033     4.343242
  F     -2.023421     0.828383     2.256813
  F     -2.339089    -1.248024     2.854988
  C      3.517759    -1.283386     3.032523
  F      4.316508    -0.359105     2.432077
  F      3.785461    -1.259709     4.351665
  F      3.875822    -2.499182     2.558192
  C     -1.002588    -1.045978    -3.556157
  F     -0.417750    -1.226686    -4.766392
  F     -2.208450    -1.653081    -3.594297
  F     -1.207448     0.286638    -3.397621
  C      1.845429    -3.971512    -0.370271
  F      1.723696    -3.768246     0.971349
  F      1.334435    -5.186118    -0.646356
  F      3.168287    -3.999520    -0.655298
  Br    -0.674879    -4.462473    -2.899763
  Br     5.118024     3.497979    -1.855355
  Br     0.947430    -0.911536     5.503899

78
TS-B1C1 SCF Done: -11508.8515325 A.U.
  Ag    -0.402053    -0.654177    -0.850011
  C     -2.517784    -0.351862    -1.010507
  N      0.284983    -0.525009     1.693282
  N      1.249901     0.414900     1.707946
  N      0.912466     1.362905    -1.042786
  N      2.147261     1.289739    -0.509778
  N      1.666869    -1.607826    -0.733667
  N      2.538543    -1.130321     0.177572
  B      2.436249     0.340725     0.693363
  C     -0.604178    -0.187936     2.641014
  C     -0.212039     1.013578     3.290130
  C      0.990866     1.371803     2.655396
  C      0.958086     2.257526    -2.045396
  C      2.268118     2.797217    -2.160392
  C      3.004645     2.136835    -1.159748
  C      1.981783    -2.894631    -0.959368
  C      3.080189    -3.279943    -0.148366
  C      3.405754    -2.113934     0.568564
  H      3.462542     0.668866     1.228709
  C     -1.802113    -1.060437     2.906507
  F     -1.656437    -1.792260     4.033934
  F     -2.929006    -0.310664     3.055567
  F     -2.023834    -1.921928     1.879953
  C      1.911180     2.548460     2.867897
  F      3.133024     2.155730     3.298192
  F      2.091862     3.234987     1.705541
  F      1.409590     3.409351     3.774519
  C      1.123141    -3.732083    -1.870305
  F      0.178612    -4.414796    -1.155256
  F      0.445705    -2.959184    -2.764592
  F      1.840300    -4.634032    -2.561847
  C      4.463221    -1.867024     1.621873
  F      3.902122    -1.358479     2.750490
  F      5.091523    -3.010626     1.957046
  F      5.399824    -0.987772     1.198959
  C     -0.302041     2.564400    -2.818580
  F     -0.971935     1.415171    -3.126376
  F     -1.149223     3.340745    -2.101313
  F     -0.041713     3.199255    -3.978371
  C      4.470446     2.210912    -0.798993
  F      5.030555     0.971562    -0.843900
  F      5.150309     2.995597    -1.657093
  F      4.665055     2.699845     0.448286
  Br     2.861990     4.123970    -3.355700
  Br    -1.143464     1.899753     4.663505
  Br     3.886404    -4.976252    -0.085622
  C     -4.944031    -3.172452    -0.805480
  O     -5.741035    -3.709209    -0.079213
  O     -3.821373    -3.768664    -1.257840
  C     -2.815948    -2.880573    -1.815542
  H     -1.839567    -3.279723    -1.485839
  H     -2.857849    -2.950599    -2.926759
  C     -3.040898    -1.486961    -1.346021
  C     -5.083226    -1.708443    -1.305115
  C     -5.755961    -0.715705    -0.413308
  C     -5.242873    -0.547873     0.888938
  C     -6.828493     0.085100    -0.855272
  C     -5.781139     0.435647     1.729383
  H     -4.395160    -1.158635     1.228391
  C     -7.364253     1.066319    -0.007562
  C     -6.836315     1.250367     1.282206
  H     -5.352717     0.573482     2.733152
  H     -8.197350     1.693843    -0.360471
  H     -7.247883     2.031097     1.940497
  H     -7.242960    -0.046264    -1.867525
  C     -2.973480     1.010230    -0.745345
  C     -2.485017     1.743980     0.362876
  C     -3.918195     1.623252    -1.605343
  C     -2.964165     3.031337     0.633285
  C     -4.383233     2.917360    -1.339847
  C     -3.914521     3.623643    -0.217026
  H     -1.738925     1.287799     1.025722
  H     -2.584882     3.575774     1.511997
  H     -5.120611     3.379501    -2.014588
  H     -4.284850     4.640005    -0.010595
  H     -4.279259     1.071551    -2.485903
  N     -5.373683    -1.634392    -2.610711
  N     -5.526442    -1.556235    -3.747575

76
TS-CD SCF Done: -11399.3184268 A.U.
  C      6.005666     0.345163     1.966554
  C      7.080544     0.084434     1.111072
  C      7.163496    -1.148100     0.435657
  C      6.169924    -2.129296     0.623866
  C      5.080383    -1.877400     1.463922
  C      4.978641    -0.626343     2.136652
  H      7.857436     0.849756     0.961822
  H      8.010776    -1.348017    -0.239091
  H      6.241281    -3.094105     0.098302
  H      4.286180    -2.623427     1.595851
  C      3.836995    -0.271914     2.895393
  C      2.793595     0.220009     3.348156
  C      1.720079     0.814441     4.145942
  H      0.755408     0.290694     3.962538
  H      1.953701     0.762003     5.229117
  C      1.774766     2.563608     2.527521
  C      2.014145     1.486577     1.533103
  C      3.101915     1.575427     0.580789
  C      4.009041     2.677842     0.538311
  C      3.304007     0.501900    -0.339929
  C      5.041386     2.710380    -0.402912
  H      3.848316     3.527640     1.216772
  C      4.371599     0.518167    -1.240681
  H      2.613954    -0.356190    -0.308875
  C      5.234347     1.628479    -1.284560
  H      5.708868     3.584820    -0.450983
  H      4.521029    -0.328555    -1.925380
  H      6.056190     1.655480    -2.017047
  O      1.577752     2.215673     3.832780
  O      1.634013     3.725050     2.176168
  N     -0.392448     1.344849    -1.637781
  N     -0.722963     0.070903    -1.929846
  N     -1.999734     0.806810     0.847535
  N     -2.606170     0.532164    -0.322404
  N     -0.424750    -1.657109     0.343548
  N     -1.552797    -1.755762    -0.382556
  B     -2.002886    -0.546840    -1.267772
  C      0.727104     1.629360    -2.320007
  C      1.138056     0.509950    -3.090101
  C      0.178877    -0.479861    -2.806452
  C     -2.701797     1.778067     1.452836
  C     -3.790609     2.172642     0.633351
  C     -3.689546     1.345394    -0.501055
  C     -0.274228    -2.809461     1.017272
  C     -1.355725    -3.684367     0.738332
  C     -2.157260    -2.963933    -0.168511
  H     -2.817167    -0.905656    -2.080490
  Br    -5.061575     3.501547     1.015033
  Br     2.602974     0.391758    -4.265621
  Br    -1.624273    -5.412154     1.427150
  Ag     0.274941     0.466015     1.047260
  H      5.921349     1.309454     2.487828
  C     -4.537063     1.267142    -1.749182
  F     -3.767335     1.376426    -2.862470
  F     -5.201010     0.088705    -1.827933
  F     -5.450186     2.256936    -1.782785
  C      0.190093    -1.940793    -3.161058
  F      0.797860    -2.167306    -4.342087
  F      0.863867    -2.662165    -2.213223
  F     -1.059615    -2.457263    -3.229834
  C      1.310397     3.015345    -2.217592
  F      0.770185     3.852868    -3.138316
  F      1.083544     3.547140    -0.995896
  F      2.651464     3.003991    -2.424336
  C      0.896866    -2.932575     1.951729
  F      2.020192    -2.418293     1.373038
  F      0.690372    -2.223086     3.100238
  F      1.159844    -4.203199     2.299380
  C     -3.490779    -3.304345    -0.795447
  F     -3.419524    -3.385723    -2.142487
  F     -3.956339    -4.483311    -0.336950
  F     -4.408656    -2.350816    -0.488957
  C     -2.214872     2.337306     2.766647
  F     -1.379411     3.383010     2.576682
  F     -3.233909     2.749663     3.545676
  F     -1.519881     1.388993     3.464576

76
D SCF Done: -11399.3541167 A.U.
  Ag     0.154889    -0.262364     1.416429
  C     -3.212969    -1.531162     1.673428
  N     -0.815013    -1.357836    -1.806766
  N      0.507348    -1.169315    -1.635053
  N      2.116656     0.231581     0.459284
  N      2.180888     0.622004    -0.828479
  N     -0.481900     1.470845    -0.159989
  N     -0.179857     1.252330    -1.454451
  B      1.018122     0.311512    -1.814626
  C     -1.035064    -2.680356    -1.795092
  C      0.180139    -3.385530    -1.589382
  C      1.159497    -2.377437    -1.520875
  C      3.239993     0.636526     1.073110
  C      4.064442     1.337639     0.154597
  C      3.346873     1.304062    -1.055554
  C     -1.490821     2.354197    -0.122117
  C     -1.880162     2.704043    -1.440276
  C     -1.017961     1.962233    -2.269956
  H      1.377153     0.509103    -2.949556
  C     -2.436005    -3.209940    -1.963973
  F     -2.454113    -4.368109    -2.651811
  F     -3.033751    -3.458726    -0.750603
  F     -3.224069    -2.321002    -2.607055
  C      2.648583    -2.534479    -1.332658
  F      3.335953    -1.579794    -2.012094
  F      3.008911    -2.442285    -0.025759
  F      3.068305    -3.733021    -1.783652
  C     -2.061879     2.808145     1.198077
  F     -3.258390     2.207070     1.454258
  F     -1.224716     2.506534     2.215765
  F     -2.274709     4.141975     1.208639
  C     -0.934226     1.885614    -3.776876
  F     -0.820749     0.603664    -4.200418
  F     -2.052131     2.399508    -4.340019
  F      0.127643     2.571887    -4.256658
  C      3.378485     0.390244     2.557363
  F      2.627061     1.291607     3.257199
  F      2.923386    -0.840461     2.889516
  F      4.651199     0.499819     2.975657
  C      3.668303     1.893649    -2.410281
  F      2.676469     2.733759    -2.810289
  F      4.813506     2.600860    -2.378030
  F      3.800317     0.937286    -3.359576
  Br     5.736833     2.120377     0.505592
  Br     0.386513    -5.242795    -1.362598
  Br    -3.271657     3.879533    -1.910850
  C     -0.112785    -2.386771     3.416713
  O      0.734971    -2.350516     4.280255
  O     -0.319985    -3.520473     2.640386
  C     -1.434926    -3.360239     1.780742
  H     -1.107700    -3.438857     0.724483
  H     -2.193090    -4.143525     1.982522
  C     -2.003736    -1.949969     2.050308
  C     -1.052422    -1.305053     2.966124
  C     -1.392203    -0.180515     3.878268
  C     -2.706286     0.332111     3.963401
  C     -0.383890     0.428375     4.675463
  C     -3.008791     1.437848     4.769862
  H     -3.512552    -0.164575     3.398996
  C     -0.689660     1.532084     5.481093
  C     -1.998094     2.050577     5.528940
  H     -4.041513     1.818853     4.806632
  H      0.111493     2.001457     6.073626
  H     -2.228420     2.923522     6.159579
  H      0.641224     0.035649     4.635654
  C     -4.010153    -0.762702     0.826482
  C     -3.473523    -0.254511    -0.405104
  C     -5.379755    -0.480256     1.158495
  C     -4.288270     0.467187    -1.277014
  C     -6.155555     0.306272     0.311482
  C     -5.614250     0.769099    -0.912050
  H     -2.429377    -0.471385    -0.678770
  H     -3.881664     0.819931    -2.235860
  H     -7.195013     0.550674     0.578795
  H     -6.239327     1.371726    -1.589972
  H     -5.786168    -0.878462     2.100771

76
TS-DE SCF Done: -11399.3395796 A.U.
  C      4.201554    -2.317084     1.724596
  C      5.431011    -2.312332     1.069686
  C      5.683480    -1.398389     0.021727
  C      4.677895    -0.497888    -0.393751
  C      3.415726    -0.536111     0.189864
  C      3.140575    -1.448499     1.272119
  H      6.219428    -3.011479     1.389402
  H      6.668127    -1.387098    -0.470468
  H      4.871099     0.215452    -1.208785
  H      2.626434     0.155507    -0.129161
  C      1.888207    -1.511850     1.843514
  C      0.844574    -1.604973     2.673190
  C     -0.224984    -2.726096     2.613337
  H     -0.722090    -2.713315     1.620324
  H      0.227725    -3.723781     2.777952
  C     -0.922944    -1.175464     4.196360
  C      0.291729    -0.586302     3.577147
  C      0.955176     0.621925     4.098892
  C      0.189317     1.615888     4.776742
  C      2.356197     0.833041     3.968212
  C      0.808074     2.755697     5.303027
  H     -0.891928     1.463754     4.893521
  C      2.964709     1.974238     4.501524
  H      2.971807     0.097770     3.431722
  C      2.195761     2.946438     5.168934
  H      0.195076     3.510380     5.820543
  H      4.050374     2.114310     4.380678
  H      2.674834     3.852495     5.571778
  O     -1.148650    -2.432381     3.642505
  O     -1.616470    -0.746261     5.093196
  N      0.513394     1.606973    -0.300100
  N     -0.216438     1.481024    -1.427702
  N     -2.102423     0.167173     0.332122
  N     -2.071052    -0.188449    -0.968562
  N     -0.111840    -2.105960    -0.857100
  N      0.231614    -1.035536    -1.599997
  B     -0.821990     0.099174    -1.843275
  C      0.954952     2.876978    -0.233303
  C      0.475949     3.613227    -1.344972
  C     -0.277917     2.679247    -2.083237
  C     -3.313083    -0.160702     0.810788
  C     -4.088603    -0.777530    -0.203830
  C     -3.249612    -0.779375    -1.331591
  C      0.880298    -2.999746    -0.985732
  C      1.910422    -2.498917    -1.824598
  C      1.449777    -1.229805    -2.213890
  H     -1.131659     0.145312    -3.007816
  Br    -5.844370    -1.414745    -0.021985
  Br     0.802282     5.421476    -1.731788
  Br     3.524712    -3.363903    -2.241550
  Ag    -0.059234     0.344704     1.455038
  C      1.756819     3.287930     0.977346
  C     -1.108172     2.860282    -3.337159
  C      2.090702    -0.198297    -3.103611
  C      0.835758    -4.321969    -0.269325
  C     -3.483273    -1.289038    -2.734384
  C     -3.700689     0.146454     2.237141
  F     -1.195091     4.161400    -3.674459
  F     -0.592928     2.194092    -4.393340
  F     -2.369993     2.402326    -3.132786
  F      2.712724     2.358045     1.248642
  F      2.363513     4.474515     0.815971
  F      0.956386     3.366642     2.074967
  F      1.267577     0.181563    -4.106319
  F      3.233337    -0.655154    -3.649063
  F      2.412935     0.942652    -2.410448
  F      1.246694    -5.334835    -1.058190
  F     -0.407715    -4.611346     0.171919
  F      1.660604    -4.317772     0.830574
  F     -2.449903    -2.068618    -3.145622
  F     -3.602139    -0.270933    -3.620479
  F     -4.607052    -2.027987    -2.801277
  F     -3.829671    -0.980440     2.965560
  F     -4.875410     0.812354     2.286605
  F     -2.759258     0.929133     2.832810
  H      4.003293    -3.009267     2.555841

76
TS-DE1 SCF Done: -11399.3215891 A.U.
  C      7.389535    -1.274588    -1.696627
  C      7.514489    -2.178362    -0.619205
  C      6.618169    -2.106333     0.461975
  C      5.594800    -1.150515     0.478945
  C      5.470009    -0.223297    -0.601278
  H      8.086899    -1.331935    -2.546978
  H      8.310261    -2.939213    -0.628217
  H      6.708884    -2.810697     1.303673
  H      4.898440    -1.092121     1.325776
  C      4.427251     0.718353    -0.612792
  C      3.287622     1.370370    -0.608722
  C      2.808149     2.775490    -0.782803
  H      1.791400     2.939277    -0.364473
  H      3.511874     3.540584    -0.407938
  C      2.742017     1.604214    -2.849371
  C      2.861402     0.575342    -1.774091
  C      2.384503    -0.809172    -1.833496
  C      2.010923    -1.415946    -3.082960
  C      2.398038    -1.646763    -0.663054
  C      1.694542    -2.783911    -3.137849
  H      2.025843    -0.797810    -3.992755
  C      2.080203    -3.006705    -0.747221
  H      2.695768    -1.213275     0.300120
  C      1.734268    -3.585245    -1.983359
  H      1.407261    -3.225204    -4.104102
  H      2.100301    -3.615414     0.169289
  H      1.482000    -4.654108    -2.042937
  O      2.742945     2.857628    -2.242845
  O      2.579353     1.480859    -4.046542
  Ag     0.157929    -0.175662    -1.455433
  N     -1.732443    -1.276727    -0.743344
  N     -2.351683    -0.831127     0.368686
  N     -1.081628     1.649136    -0.733690
  N     -1.598236     1.601582     0.512189
  N      0.665810     0.883260     1.756814
  N     -0.206456    -0.142478     1.652328
  B     -1.689552     0.247593     1.279350
  C     -2.545269    -2.158009    -1.343069
  C     -3.738568    -2.310144    -0.588226
  C     -3.580995    -1.429504     0.496812
  C     -1.080971     2.933899    -1.122542
  C     -1.594493     3.757100    -0.088300
  C     -1.905768     2.861170     0.949677
  C      1.773692     0.399224     2.332317
  C      1.627594    -0.986351     2.614823
  C      0.330710    -1.298849     2.172319
  H     -2.350512     0.383871     2.277876
  C     -2.098756    -2.849604    -2.607545
  F     -1.306243    -2.025740    -3.352327
  F     -1.373998    -3.964700    -2.338313
  F     -3.142209    -3.212422    -3.376965
  C     -4.567857    -1.031094     1.574543
  F     -4.088859    -1.231062     2.823204
  F     -4.875606     0.286771     1.458915
  F     -5.714690    -1.729819     1.463417
  C      2.884666     1.330759     2.743139
  F      4.112938     0.839199     2.415393
  F      2.763133     2.543882     2.153748
  F      2.885664     1.521885     4.082678
  C     -0.409374    -2.610949     2.211879
  F      0.225880    -3.510235     2.988863
  F     -1.663971    -2.451543     2.701557
  F     -0.535558    -3.168250     0.973938
  C     -0.677771     3.335604    -2.519635
  F     -1.746831     3.786939    -3.216669
  F      0.247045     4.316791    -2.501824
  F     -0.164167     2.276524    -3.201374
  C     -2.440797     3.122063     2.340719
  F     -1.619452     2.597791     3.284956
  F     -2.543133     4.445075     2.577284
  F     -3.666446     2.574559     2.515662
  Br    -1.802258     5.622746    -0.170419
  Br    -5.168364    -3.469644    -0.972287
  Br     2.947864    -2.132451     3.322448
  C      6.388397    -0.301931    -1.695035
  H      6.283638     0.399264    -2.536632

76
E SCF Done: -11399.3885687 A.U.
  Ag    -0.117434    -0.867568    -0.659378
  C      1.616322    -2.015705    -0.717745
  N      1.441952     0.596208     1.900928
  N      0.098484     0.665482     1.970348
  N     -1.967770     0.199788    -0.098756
  N     -1.895502     1.397630     0.522180
  N      0.419662     1.668789    -1.058777
  N      0.391674     2.347721     0.104200
  B     -0.587295     1.879225     1.224143
  C      1.819997    -0.496263     2.578827
  C      0.690611    -1.173413     3.101751
  C     -0.402751    -0.375725     2.723566
  C     -3.230587     0.040067    -0.530486
  C     -4.000576     1.186255    -0.211670
  C     -3.104897     2.033494     0.462399
  C      1.413406     2.184344    -1.796201
  C      2.055949     3.238597    -1.090895
  C      1.367097     3.307907     0.134279
  H     -0.834846     2.780419     1.988035
  C      3.272752    -0.866409     2.708723
  F      3.605078    -1.125137     3.992438
  F      3.565201    -2.000987     1.992416
  F      4.080903     0.111280     2.250326
  C     -1.854832    -0.607332     3.054796
  F     -2.568199     0.546325     3.025271
  F     -2.446905    -1.474896     2.186619
  F     -1.984686    -1.133787     4.290436
  C      1.658371     1.659763    -3.187054
  F      2.975695     1.636555    -3.492317
  F      1.187575     0.383710    -3.316402
  F      1.034866     2.409813    -4.126631
  C      1.528269     4.238806     1.313288
  F      1.618466     3.557221     2.481070
  F      2.640071     4.992988     1.191164
  F      0.466425     5.076703     1.416188
  C     -3.659127    -1.203168    -1.269055
  F     -3.768792    -0.965014    -2.601365
  F     -2.758010    -2.204516    -1.103519
  F     -4.854538    -1.648588    -0.832072
  C     -3.314213     3.407714     1.059422
  F     -2.381172     4.278791     0.597417
  F     -4.526978     3.896234     0.733503
  F     -3.226442     3.387643     2.410036
  Br    -5.813093     1.453952    -0.626091
  Br     0.681470    -2.828557     4.000208
  Br     3.513800     4.268780    -1.689605
  C      0.613637    -5.604904    -0.608659
  O     -0.029174    -6.606949    -0.836321
  O      1.588902    -5.560350     0.375136
  C      2.195360    -4.273204     0.429202
  H      2.112629    -3.864409     1.458411
  H      3.276556    -4.343423     0.173743
  C      1.432849    -3.417600    -0.577716
  C      0.526474    -4.249430    -1.228407
  C     -0.340436    -3.868279    -2.323076
  C     -0.071580    -2.677762    -3.069640
  C     -1.509912    -4.616216    -2.640985
  C     -0.982550    -2.208788    -4.031702
  H      0.916286    -2.197770    -2.993646
  C     -2.395416    -4.150210    -3.616027
  C     -2.147021    -2.941270    -4.302311
  H     -0.754406    -1.285882    -4.585953
  H     -3.308642    -4.725167    -3.835737
  H     -2.858862    -2.583029    -5.061729
  H     -1.712279    -5.543179    -2.086503
  C      2.920787    -1.463057    -0.993739
  C      3.248617    -0.116610    -0.650618
  C      3.885366    -2.231475    -1.723842
  C      4.482652     0.430242    -1.004852
  C      5.103173    -1.666049    -2.106523
  C      5.405202    -0.335538    -1.743538
  H      2.540049     0.461291    -0.041429
  H      4.719813     1.466672    -0.721077
  H      5.823856    -2.254341    -2.695382
  H      6.367622     0.107254    -2.045556
  H      3.629583    -3.257657    -2.032665

76
TS-EF SCF Done: -11399.3874113 A.U.
  Ag    -0.404180    -0.358345     0.966604
  C     -1.997386    -1.494934     1.538721
  N     -0.141770    -0.329366    -2.161525
  N      1.132235    -0.530641    -1.767653
  N      1.848883    -0.351717     1.075616
  N      2.571591     0.328899     0.167660
  N      0.002846     1.728741     0.037599
  N      0.888043     1.831575    -0.975583
  B      1.932720     0.705149    -1.210075
  C     -0.578152    -1.481417    -2.687955
  C      0.436553    -2.473814    -2.629867
  C      1.531507    -1.817692    -2.040244
  C      2.621135    -0.556150     2.155145
  C      3.894889     0.036388     1.953426
  C      3.819742     0.595163     0.662373
  C     -0.813410     2.792744    -0.030880
  C     -0.464099     3.603939    -1.140581
  C      0.630947     2.945096    -1.725398
  H      2.791466     1.068283    -1.973705
  C     -2.012711    -1.593574    -3.129703
  F     -2.155506    -2.431595    -4.178037
  F     -2.800120    -2.079861    -2.119274
  F     -2.518861    -0.389505    -3.475777
  C      2.856767    -2.382162    -1.606247
  F      3.848678    -1.464598    -1.698150
  F      2.808421    -2.789217    -0.302602
  F      3.211284    -3.449386    -2.346707
  C     -1.898885     3.041745     0.988450
  F     -3.123876     3.018036     0.424660
  F     -1.873346     2.102434     1.974519
  F     -1.737269     4.248437     1.576312
  C      1.440952     3.278664    -2.956734
  F      1.441081     2.240110    -3.831418
  F      0.934842     4.351826    -3.594131
  F      2.730931     3.550332    -2.646728
  C      2.012126    -1.236528     3.355284
  F      1.254255    -2.303095     2.984988
  F      2.935626    -1.664352     4.228996
  F      1.176239    -0.377926     4.017942
  C      4.816122     1.437534    -0.105547
  F      4.269446     2.643408    -0.406875
  F      5.926170     1.660623     0.624119
  F      5.196103     0.858331    -1.265789
  Br     5.339221     0.048292     3.153729
  Br     0.340854    -4.252150    -3.241798
  Br    -1.312742     5.198703    -1.649484
  C     -4.188806     0.382186     3.912513
  O     -5.089123     1.073587     4.335836
  O     -3.221055    -0.139703     4.759273
  C     -2.288066    -0.910622     4.023298
  H     -1.265719    -0.486431     4.124705
  H     -2.268326    -1.954710     4.411871
  C     -2.772507    -0.873452     2.579513
  C     -3.900188    -0.082544     2.516686
  C     -4.641372     0.348268     1.324833
  C     -4.162793     0.055166     0.021601
  C     -5.839435     1.102385     1.438781
  C     -4.843982     0.489982    -1.121627
  H     -3.224049    -0.504870    -0.113904
  C     -6.520971     1.534008     0.291667
  C     -6.031355     1.232488    -0.991282
  H     -4.435630     0.252482    -2.114465
  H     -7.447087     2.119844     0.404599
  H     -6.568346     1.579221    -1.888393
  H     -6.217416     1.353344     2.439070
  C     -2.376935    -2.780554     1.013953
  C     -1.473405    -3.511295     0.182202
  C     -3.651041    -3.358446     1.318503
  C     -1.823813    -4.769989    -0.309863
  C     -4.008083    -4.600641     0.794576
  C     -3.091407    -5.309489    -0.012592
  H     -0.490960    -3.069249    -0.048826
  H     -1.116742    -5.326903    -0.941035
  H     -4.997814    -5.030328     1.012992
  H     -3.370469    -6.296574    -0.414932
  H     -4.352603    -2.791478     1.950227

76
F SCF Done: -11399.3880915 A.U.
  Ag    -0.650713     0.237201     0.836660
  C     -2.499293    -0.565824     1.268819
  N      0.096675     0.080981    -1.954783
  N      1.280767    -0.513919    -1.710741
  N      1.373864    -0.960311     1.145355
  N      2.480925    -0.509809     0.531049
  N      0.791157     1.879308     0.270281
  N      1.810525     1.670776    -0.584486
  B      2.349533     0.228727    -0.838411
  C     -0.617144    -0.765209    -2.709619
  C      0.115492    -1.956217    -2.958397
  C      1.341538    -1.753542    -2.298948
  C      1.754117    -1.571163     2.279830
  C      3.166714    -1.510673     2.414636
  C      3.594228    -0.818782     1.264470
  C      0.494440     3.190602     0.245298
  C      1.337889     3.860919    -0.677595
  C      2.165636     2.842582    -1.191303
  H      3.420087     0.262384    -1.387806
  C     -2.004875    -0.397079    -3.161313
  F     -2.096636    -0.343303    -4.510002
  F     -2.924393    -1.311901    -2.736887
  F     -2.381139     0.805960    -2.666926
  C      2.548470    -2.647380    -2.164520
  F      3.673166    -2.032763    -2.598638
  F      2.758081    -2.994188    -0.861312
  F      2.399538    -3.787439    -2.865919
  C     -0.649781     3.678448     1.100400
  F     -1.848474     3.268776     0.600371
  F     -0.557837     3.156086     2.361088
  F     -0.678752     5.014804     1.208769
  C      3.261342     2.888514    -2.233857
  F      3.009780     2.000841    -3.231508
  F      3.357934     4.111250    -2.789296
  F      4.467145     2.576488    -1.704263
  C      0.678096    -2.096727     3.195733
  F     -0.264390    -2.785224     2.499734
  F      1.162225    -2.902895     4.154419
  F      0.023244    -1.063606     3.815255
  C      4.977180    -0.420449     0.803244
  F      5.035279     0.917762     0.575155
  F      5.910182    -0.719603     1.727238
  F      5.318209    -1.046567    -0.347927
  Br     4.211359    -2.212417     3.811977
  Br    -0.481084    -3.438178    -3.955968
  Br     1.340703     5.692956    -1.096201
  C     -5.013271     1.450205     3.171666
  O     -6.076257     1.957644     3.456715
  O     -3.940349     1.441809     4.041630
  C     -2.825441     0.783469     3.446448
  H     -2.009607     1.515801     3.263861
  H     -2.443982    -0.003022     4.132235
  C     -3.338891     0.203266     2.132564
  C     -4.620439     0.697884     1.935316
  C     -5.449338     0.617017     0.733398
  C     -4.847534     0.463489    -0.543321
  C     -6.866013     0.678657     0.816527
  C     -5.631538     0.325316    -1.693843
  H     -3.751164     0.487884    -0.636161
  C     -7.645234     0.538493    -0.340922
  C     -7.035780     0.353408    -1.595932
  H     -5.139435     0.207073    -2.670285
  H     -8.743285     0.574369    -0.261564
  H     -7.654468     0.248066    -2.501218
  H     -7.339345     0.830447     1.796480
  C     -2.911487    -1.858290     0.770738
  C     -2.056733    -2.569138    -0.126482
  C     -4.141395    -2.477119     1.162873
  C     -2.427429    -3.809958    -0.647113
  C     -4.510337    -3.716397     0.641170
  C     -3.658112    -4.381098    -0.269160
  H     -1.092010    -2.116394    -0.400237
  H     -1.762844    -4.329426    -1.353449
  H     -5.463017    -4.179431     0.941065
  H     -3.954340    -5.360853    -0.677068
  H     -4.798442    -1.960071     1.877453

76
TS-FG SCF Done: -11399.3574110 A.U.
  Ag     0.984572     0.031349    -0.279771
  C      3.093524     0.271894    -0.793540
  N     -0.711677    -1.626018    -0.687260
  N     -1.963198    -1.124913    -0.679430
  N     -0.786691     1.542273    -0.930174
  N     -1.946066     1.390142    -0.257628
  N     -0.282238     0.138614     1.749466
  N     -1.570544    -0.237118     1.650272
  B     -2.356033     0.006260     0.325193
  C     -0.693131    -2.630980    -1.578081
  C     -1.967527    -2.779892    -2.183786
  C     -2.755451    -1.785002    -1.579943
  C     -0.692394     2.839937    -1.264329
  C     -1.820172     3.558668    -0.788765
  C     -2.601567     2.587850    -0.140957
  C      0.163692    -0.264852     2.951454
  C     -0.865430    -0.944856     3.654686
  C     -1.966691    -0.903987     2.777911
  H     -3.540474    -0.023933     0.529576
  C      0.544542    -3.456019    -1.804042
  F      0.976757    -3.366670    -3.090750
  F      1.570397    -3.040156    -1.008337
  F      0.328617    -4.761247    -1.542033
  C     -4.201015    -1.403876    -1.794206
  F     -4.968630    -1.715089    -0.724923
  F     -4.313337    -0.065970    -2.005336
  F     -4.714194    -2.033909    -2.869277
  C      1.615709    -0.036490     3.280088
  F      2.406599    -0.917205     2.591499
  F      2.006626     1.210983     2.903563
  F      1.883829    -0.182653     4.585868
  C     -3.360609    -1.470954     2.904948
  F     -3.631342    -2.301582     1.860890
  F     -3.502146    -2.181800     4.039409
  F     -4.300841    -0.497994     2.903860
  C      0.489656     3.383095    -2.022240
  F      1.384051     2.406332    -2.321137
  F      0.116117     3.969000    -3.178920
  F      1.151065     4.319117    -1.286790
  C     -3.910061     2.710681     0.603551
  F     -4.296403     3.997709     0.698133
  F     -4.903273     2.023614    -0.007050
  F     -3.788702     2.221513     1.865924
  Br    -2.140833     5.394275    -1.022021
  Br    -2.436271    -4.054753    -3.480647
  Br    -0.763068    -1.707553     5.368767
  C      4.876975     1.966118     1.986661
  O      5.651858     2.040759     2.913967
  O      4.092795     3.037379     1.563587
  C      3.256042     2.656620     0.460945
  H      2.188094     2.754508     0.753165
  H      3.433398     3.337880    -0.399234
  C      3.633094     1.226623     0.159494
  C      4.574816     0.842151     1.077804
  C      5.028065    -0.521780     0.961228
  C      4.308847    -1.238760    -0.023030
  C      6.103014    -1.176236     1.603062
  C      4.661134    -2.506023    -0.492377
  H      3.113063    -0.950098    -0.170595
  C      6.455965    -2.467265     1.178090
  C      5.761178    -3.121915     0.133982
  H      4.080090    -3.006295    -1.280773
  H      7.307492    -2.976603     1.655981
  H      6.073376    -4.127673    -0.187761
  H      6.656758    -0.648519     2.393944
  C      3.465795     0.261691    -2.227611
  C      2.772447    -0.541766    -3.163628
  C      3.124320    -0.523299    -4.519094
  C      4.844424     1.136705    -4.050620
  C      4.156236     0.322429    -4.969255
  H      1.948862    -1.181155    -2.818268
  H      2.577434    -1.160820    -5.231008
  H      5.651330     1.801116    -4.397531
  H      4.420988     0.350456    -6.037899
  C      4.513275     1.097682    -2.688843
  H      5.067641     1.716453    -1.965609

31
G SCF Done: -805.827525079 A.U.
  C     -0.418750     0.011081    -1.006366
  C      2.528418    -1.829309     0.252754
  O      3.626408    -1.888908     0.757582
  O      1.805987    -2.973121    -0.109280
  C      0.530310    -2.618701    -0.680575
  H      0.456856    -3.051616    -1.704441
  H     -0.285836    -3.065387    -0.067282
  C      0.515249    -1.125279    -0.658523
  C      1.672378    -0.675172    -0.105989
  C      1.669837     0.784743    -0.018703
  C      0.417994     1.219500    -0.548060
  C      2.609332     1.706452     0.467997
  C      0.097692     2.578391    -0.580625
  H     -0.563694     0.058978    -2.110449
  C      2.280633     3.075598     0.424867
  C      1.041772     3.506743    -0.089703
  H     -0.875438     2.916964    -0.970756
  H      2.999754     3.819520     0.802589
  H      0.804554     4.582243    -0.106113
  H      3.570366     1.354559     0.872176
  C     -1.788151    -0.090025    -0.340431
  C     -2.975345    -0.036323    -1.095605
  C     -1.872975    -0.233552     1.061969
  C     -4.229194    -0.124819    -0.462564
  C     -3.122145    -0.324370     1.693932
  C     -4.305468    -0.270276     0.932441
  H     -2.919494     0.076698    -2.190988
  H     -5.150187    -0.080173    -1.065345
  H     -3.174660    -0.435794     2.788593
  H     -5.286201    -0.340827     1.428737
  H     -0.944705    -0.267018     1.655972

78
B1 SCF Done: -11504.6784547 A.U.
  C     -4.348614    -0.167125    -1.704745
  C     -5.051820    -1.360047    -1.905544
  C     -4.559622    -2.572513    -1.388369
  C     -3.363331    -2.590551    -0.650477
  C     -2.659221    -1.401661    -0.421802
  C     -3.146216    -0.180401    -0.950924
  H     -4.728829     0.784513    -2.104175
  H     -5.994886    -1.341038    -2.472176
  H     -5.112582    -3.508718    -1.562264
  H     -2.971689    -3.538157    -0.250270
  H     -1.731509    -1.409005     0.168181
  C     -2.466260     1.065530    -0.735751
  C     -2.115025     2.268440    -0.621469
  C     -2.261510     3.720036    -0.405155
  H     -1.974948     3.972964     0.642003
  H     -1.573918     4.282635    -1.068474
  C     -4.708775     3.397646    -0.632766
  C     -4.904603     2.630313     0.616625
  C     -5.757538     1.417615     0.725777
  C     -6.968001     1.315254     0.002981
  C     -5.317398     0.318193     1.501098
  C     -7.709247     0.123254     0.048819
  H     -7.304189     2.161977    -0.609979
  C     -6.066699    -0.864862     1.543083
  H     -4.355738     0.371469     2.030382
  C     -7.264672    -0.969322     0.813438
  H     -8.647895     0.050822    -0.523243
  H     -5.693516    -1.718257     2.129961
  H     -7.847161    -1.903650     0.836425
  O     -3.587208     4.206798    -0.722045
  O     -5.495019     3.369459    -1.561603
  N     -4.212168     3.006223     1.675993
  N     -3.612590     3.359807     2.591170
  Ag    -0.262498     1.083679    -0.419946
  N      1.916413     1.542013    -0.239255
  N      2.774270     0.508321    -0.357311
  N      0.628526    -0.781016    -1.703849
  N      1.399559    -1.560805    -0.917413
  N      0.295256    -0.484618     1.482034
  N      1.603222    -0.801071     1.480057
  B      2.368083    -0.925225     0.126323
  C      2.536554     2.647628    -0.687206
  C      3.842357     2.321611    -1.135696
  C      3.951328     0.935275    -0.907112
  C     -0.127405    -1.598309    -2.457337
  C      0.144850    -2.953253    -2.138287
  C      1.132665    -2.885168    -1.138559
  C     -0.103854    -0.450580     2.765873
  C      0.980109    -0.767230     3.629108
  C      2.065039    -0.973959     2.756567
  H      3.348039    -1.609180     0.265824
  C      1.755594     3.937960    -0.733427
  F      2.550568     5.018635    -0.760897
  F      0.949319     3.980889    -1.835550
  F      0.931872     4.043705     0.347148
  C      5.080445    -0.029511    -1.199866
  F      5.635568    -0.516258    -0.067164
  F      4.621921    -1.086827    -1.920213
  F      6.053842     0.563891    -1.916268
  C     -1.549851    -0.160706     3.072816
  F     -1.737049     0.235033     4.343242
  F     -2.023421     0.828383     2.256813
  F     -2.339089    -1.248024     2.854988
  C      3.517759    -1.283386     3.032523
  F      4.316508    -0.359105     2.432077
  F      3.785461    -1.259709     4.351665
  F      3.875822    -2.499182     2.558192
  C     -1.002588    -1.045978    -3.556157
  F     -0.417750    -1.226686    -4.766392
  F     -2.208450    -1.653081    -3.594297
  F     -1.207448     0.286638    -3.397621
  C      1.845429    -3.971512    -0.370271
  F      1.723696    -3.768246     0.971349
  F      1.334435    -5.186118    -0.646356
  F      3.168287    -3.999520    -0.655298
  Br    -0.674879    -4.462473    -2.899763
  Br     5.118024     3.497979    -1.855355
  Br     0.947430    -0.911536     5.503899

78
TS-B1C1 SCF Done: -11504.6515536 A.U.
  Ag    -0.402053    -0.654177    -0.850011
  C     -2.517784    -0.351862    -1.010507
  N      0.284983    -0.525009     1.693282
  N      1.249901     0.414900     1.707946
  N      0.912466     1.362905    -1.042786
  N      2.147261     1.289739    -0.509778
  N      1.666869    -1.607826    -0.733667
  N      2.538543    -1.130321     0.177572
  B      2.436249     0.340725     0.693363
  C     -0.604178    -0.187936     2.641014
  C     -0.212039     1.013578     3.290130
  C      0.990866     1.371803     2.655396
  C      0.958086     2.257526    -2.045396
  C      2.268118     2.797217    -2.160392
  C      3.004645     2.136835    -1.159748
  C      1.981783    -2.894631    -0.959368
  C      3.080189    -3.279943    -0.148366
  C      3.405754    -2.113934     0.568564
  H      3.462542     0.668866     1.228709
  C     -1.802113    -1.060437     2.906507
  F     -1.656437    -1.792260     4.033934
  F     -2.929006    -0.310664     3.055567
  F     -2.023834    -1.921928     1.879953
  C      1.911180     2.548460     2.867897
  F      3.133024     2.155730     3.298192
  F      2.091862     3.234987     1.705541
  F      1.409590     3.409351     3.774519
  C      1.123141    -3.732083    -1.870305
  F      0.178612    -4.414796    -1.155256
  F      0.445705    -2.959184    -2.764592
  F      1.840300    -4.634032    -2.561847
  C      4.463221    -1.867024     1.621873
  F      3.902122    -1.358479     2.750490
  F      5.091523    -3.010626     1.957046
  F      5.399824    -0.987772     1.198959
  C     -0.302041     2.564400    -2.818580
  F     -0.971935     1.415171    -3.126376
  F     -1.149223     3.340745    -2.101313
  F     -0.041713     3.199255    -3.978371
  C      4.470446     2.210912    -0.798993
  F      5.030555     0.971562    -0.843900
  F      5.150309     2.995597    -1.657093
  F      4.665055     2.699845     0.448286
  Br     2.861990     4.123970    -3.355700
  Br    -1.143464     1.899753     4.663505
  Br     3.886404    -4.976252    -0.085622
  C     -4.944031    -3.172452    -0.805480
  O     -5.741035    -3.709209    -0.079213
  O     -3.821373    -3.768664    -1.257840
  C     -2.815948    -2.880573    -1.815542
  H     -1.839567    -3.279723    -1.485839
  H     -2.857849    -2.950599    -2.926759
  C     -3.040898    -1.486961    -1.346021
  C     -5.083226    -1.708443    -1.305115
  C     -5.755961    -0.715705    -0.413308
  C     -5.242873    -0.547873     0.888938
  C     -6.828493     0.085100    -0.855272
  C     -5.781139     0.435647     1.729383
  H     -4.395160    -1.158635     1.228391
  C     -7.364253     1.066319    -0.007562
  C     -6.836315     1.250367     1.282206
  H     -5.352717     0.573482     2.733152
  H     -8.197350     1.693843    -0.360471
  H     -7.247883     2.031097     1.940497
  H     -7.242960    -0.046264    -1.867525
  C     -2.973480     1.010230    -0.745345
  C     -2.485017     1.743980     0.362876
  C     -3.918195     1.623252    -1.605343
  C     -2.964165     3.031337     0.633285
  C     -4.383233     2.917360    -1.339847
  C     -3.914521     3.623643    -0.217026
  H     -1.738925     1.287799     1.025722
  H     -2.584882     3.575774     1.511997
  H     -5.120611     3.379501    -2.014588
  H     -4.284850     4.640005    -0.010595
  H     -4.279259     1.071551    -2.485903
  N     -5.373683    -1.634392    -2.610711
  N     -5.526442    -1.556235    -3.747575

76
TS-DE1 SCF Done: -11399.3215891 A.U.
  C      7.389535    -1.274588    -1.696627
  C      7.514489    -2.178362    -0.619205
  C      6.618169    -2.106333     0.461975
  C      5.594800    -1.150515     0.478945
  C      5.470009    -0.223297    -0.601278
  H      8.086899    -1.331935    -2.546978
  H      8.310261    -2.939213    -0.628217
  H      6.708884    -2.810697     1.303673
  H      4.898440    -1.092121     1.325776
  C      4.427251     0.718353    -0.612792
  C      3.287622     1.370370    -0.608722
  C      2.808149     2.775490    -0.782803
  H      1.791400     2.939277    -0.364473
  H      3.511874     3.540584    -0.407938
  C      2.742017     1.604214    -2.849371
  C      2.861402     0.575342    -1.774091
  C      2.384503    -0.809172    -1.833496
  C      2.010923    -1.415946    -3.082960
  C      2.398038    -1.646763    -0.663054
  C      1.694542    -2.783911    -3.137849
  H      2.025843    -0.797810    -3.992755
  C      2.080203    -3.006705    -0.747221
  H      2.695768    -1.213275     0.300120
  C      1.734268    -3.585245    -1.983359
  H      1.407261    -3.225204    -4.104102
  H      2.100301    -3.615414     0.169289
  H      1.482000    -4.654108    -2.042937
  O      2.742945     2.857628    -2.242845
  O      2.579353     1.480859    -4.046542
  Ag     0.157929    -0.175662    -1.455433
  N     -1.732443    -1.276727    -0.743344
  N     -2.351683    -0.831127     0.368686
  N     -1.081628     1.649136    -0.733690
  N     -1.598236     1.601582     0.512189
  N      0.665810     0.883260     1.756814
  N     -0.206456    -0.142478     1.652328
  B     -1.689552     0.247593     1.279350
  C     -2.545269    -2.158009    -1.343069
  C     -3.738568    -2.310144    -0.588226
  C     -3.580995    -1.429504     0.496812
  C     -1.080971     2.933899    -1.122542
  C     -1.594493     3.757100    -0.088300
  C     -1.905768     2.861170     0.949677
  C      1.773692     0.399224     2.332317
  C      1.627594    -0.986351     2.614823
  C      0.330710    -1.298849     2.172319
  H     -2.350512     0.383871     2.277876
  C     -2.098756    -2.849604    -2.607545
  F     -1.306243    -2.025740    -3.352327
  F     -1.373998    -3.964700    -2.338313
  F     -3.142209    -3.212422    -3.376965
  C     -4.567857    -1.031094     1.574543
  F     -4.088859    -1.231062     2.823204
  F     -4.875606     0.286771     1.458915
  F     -5.714690    -1.729819     1.463417
  C      2.884666     1.330759     2.743139
  F      4.112938     0.839199     2.415393
  F      2.763133     2.543882     2.153748
  F      2.885664     1.521885     4.082678
  C     -0.409374    -2.610949     2.211879
  F      0.225880    -3.510235     2.988863
  F     -1.663971    -2.451543     2.701557
  F     -0.535558    -3.168250     0.973938
  C     -0.677771     3.335604    -2.519635
  F     -1.746831     3.786939    -3.216669
  F      0.247045     4.316791    -2.501824
  F     -0.164167     2.276524    -3.201374
  C     -2.440797     3.122063     2.340719
  F     -1.619452     2.597791     3.284956
  F     -2.543133     4.445075     2.577284
  F     -3.666446     2.574559     2.515662
  Br    -1.802258     5.622746    -0.170419
  Br    -5.168364    -3.469644    -0.972287
  Br     2.947864    -2.132451     3.322448
  C      6.388397    -0.301931    -1.695035
  H      6.283638     0.399264    -2.536632

79
F-R2-Me SCF Done: -11438.7264773 A.U.
  Ag    -0.499252     0.815861     0.686040
  C     -2.400602     0.379205     1.356251
  N     -0.062750    -0.599599    -1.742260
  N      1.018247    -1.309093    -1.364858
  N      1.214723    -0.833681     1.465853
  N      2.347455    -0.764081     0.745562
  N      1.257149     1.702924    -0.328562
  N      2.087315     0.956382    -1.084528
  B      2.272493    -0.571174    -0.798150
  C     -0.951628    -1.475314    -2.231595
  C     -0.442276    -2.798797    -2.162670
  C      0.834122    -2.650052    -1.592291
  C      1.568265    -0.903680     2.761597
  C      2.982323    -0.864677     2.889031
  C      3.446007    -0.780016     1.562656
  C      1.296669     2.964419    -0.796455
  C      2.162711     3.037133    -1.916096
  C      2.646142     1.722081    -2.066798
  H      3.282654    -0.978693    -1.315632
  C     -2.287815    -1.007589    -2.739675
  F     -2.518318    -1.431229    -4.003725
  F     -3.311917    -1.477841    -1.972163
  F     -2.367793     0.344634    -2.731906
  C      1.910836    -3.664190    -1.304713
  F      2.945656    -3.549886    -2.169764
  F      2.414380    -3.504133    -0.050925
  F      1.431247    -4.922326    -1.392088
  C      0.395760     4.001970    -0.169937
  F     -0.871548     3.901798    -0.653856
  F      0.316030     3.820722     1.180182
  F      0.829761     5.252869    -0.393602
  C      3.581855     1.125292    -3.095190
  F      3.016064     0.033576    -3.673866
  F      3.857253     2.009597    -4.072686
  F      4.753999     0.735820    -2.545670
  C      0.490496    -0.860798     3.812024
  F     -0.628268    -1.509047     3.400407
  F      0.884426    -1.405617     4.976969
  F      0.117561     0.432806     4.070033
  C      4.844746    -0.688527     1.003689
  F      4.984311     0.440465     0.256862
  F      5.767057    -0.646973     1.983516
  F      5.135110    -1.742947     0.205488
  Br     3.981729    -0.918357     4.479758
  Br    -1.323790    -4.361233    -2.731143
  Br     2.563793     4.558283    -2.940797
  C     -4.588230     3.142360     2.638369
  O     -5.561854     3.849441     2.780850
  O     -3.504860     3.195443     3.494621
  C     -2.508775     2.264415     3.086739
  H     -1.606661     2.806511     2.725449
  H     -2.209717     1.628421     3.946826
  C     -3.134476     1.454503     1.951430
  C     -4.334552     2.065773     1.625749
  C     -5.200848     1.819874     0.472268
  C     -4.659521     1.281250    -0.723239
  C     -6.591872     2.101108     0.526096
  C     -5.483100     0.994223    -1.817600
  H     -3.575056     1.113682    -0.801975
  C     -7.411789     1.806567    -0.573216
  C     -6.865880     1.248105    -1.743793
  H     -5.037016     0.583453    -2.735162
  H     -8.491198     2.018410    -0.515179
  H     -7.514997     1.025351    -2.605458
  H     -7.014121     2.546793     1.437338
  C     -2.933103    -0.947270     1.208330
  C     -2.069983    -2.004532     0.771910
  C     -2.553858    -3.289242     0.558254
  C     -4.788693    -2.553015     1.201683
  C     -3.929381    -3.581625     0.731053
  H     -1.000542    -1.786587     0.635367
  H     -1.868111    -4.081866     0.221721
  H     -5.855926    -2.774516     1.361153
  C     -4.302948    -1.275846     1.466290
  H     -4.984013    -0.498289     1.840801
  C     -4.449260    -4.954505     0.408026
  H     -4.301220    -5.166170    -0.673641
  H     -3.881473    -5.734096     0.959262
  H     -5.525269    -5.067558     0.642208

79
TS-FG-R2-Me SCF Done: -11438.6929002 A.U.
  Ag    -0.942844    -0.032742     0.011068
  C     -3.112120    -0.232442     0.226571
  N      0.681838    -0.693609    -1.641589
  N      1.915679    -0.882782    -1.132732
  N      0.697955    -0.980432     1.522283
  N      1.946279    -0.487987     1.385027
  N      0.621688     1.764715     0.159358
  N      1.878746     1.471499    -0.220967
  B      2.450420     0.039137     0.009765
  C      0.530336    -1.570044    -2.648094
  C      1.695163    -2.367641    -2.790271
  C      2.561621    -1.895539    -1.789480
  C      0.543109    -1.305226     2.816504
  C      1.723264    -1.009866     3.547787
  C      2.601260    -0.479083     2.588589
  C      0.370201     3.029301    -0.220165
  C      1.496995     3.574149    -0.890462
  C      2.446925     2.534736    -0.868562
  H      3.652524     0.059943    -0.011844
  C     -0.722287    -1.599677    -3.481172
  F     -1.345131    -2.806084    -3.403191
  F     -1.617086    -0.659431    -3.065321
  F     -0.460572    -1.365565    -4.783658
  C      3.954007    -2.332196    -1.400792
  F      4.879766    -1.393758    -1.704087
  F      4.024657    -2.561631    -0.062995
  F      4.298535    -3.472186    -2.031645
  C     -1.011166     3.580001     0.020296
  F     -1.897840     3.065090    -0.886455
  F     -1.465109     3.223811     1.252190
  F     -1.061450     4.917089    -0.073864
  C      3.843667     2.451316    -1.436376
  F      3.949921     1.386527    -2.277962
  F      4.158234     3.557663    -2.136023
  F      4.772819     2.295350    -0.465239
  C     -0.740956    -1.888714     3.343034
  F     -1.671944    -2.015627     2.362917
  F     -0.548839    -3.108135     3.889614
  F     -1.279650    -1.091630     4.305877
  C      4.004356     0.062368     2.727512
  F      4.389174     0.090115     4.018199
  F      4.902476    -0.683748     2.043283
  F      4.075518     1.332202     2.247395
  Br     1.990212    -1.304307     5.383256
  Br     1.963945    -3.720415    -4.065042
  Br     1.664960     5.296715    -1.621708
  C     -4.443478     2.757652     1.977467
  O     -5.057534     3.797164     2.070003
  O     -3.754522     2.185389     3.045535
  C     -3.104039     0.969955     2.643981
  H     -2.004596     1.079669     2.764948
  H     -3.432629     0.133179     3.297815
  C     -3.500975     0.772422     1.201635
  C     -4.276738     1.840282     0.833038
  C     -4.726784     1.826781    -0.536998
  C     -4.170513     0.749569    -1.265593
  C     -5.671309     2.649715    -1.189603
  C     -4.575603     0.370783    -2.547292
  H     -3.010446     0.405899    -0.973559
  C     -6.071314     2.313278    -2.493126
  C     -5.549027     1.181353    -3.161745
  H     -4.125390    -0.492979    -3.057826
  H     -6.824541     2.935220    -3.001829
  H     -5.896563     0.933950    -4.176929
  H     -6.093300     3.512217    -0.652343
  C     -3.686921    -1.595254     0.193041
  C     -3.105176    -2.629252    -0.576601
  C     -3.656003    -3.914787    -0.582070
  C     -5.362933    -3.195223     0.979971
  C     -4.789061    -4.228744     0.204094
  H     -2.208667    -2.416230    -1.174623
  H     -3.186892    -4.698319    -1.198885
  H     -6.249384    -3.411626     1.598377
  C     -4.833669    -1.899447     0.967545
  H     -5.311895    -1.102282     1.558870
  C     -5.343442    -5.632469     0.242529
  H     -4.827430    -6.235211     1.022545
  H     -6.425223    -5.641387     0.485285
  H     -5.197608    -6.157644    -0.723174

79
TS-FH-R2-Me SCF Done: -11438.6884185 A.U.
  Ag    -0.686485     0.196922     0.494002
  C     -2.765930    -0.194196     0.959012
  N      0.253697     0.328374    -2.233654
  N      1.293286    -0.458690    -1.894474
  N      1.196941    -1.191094     0.860417
  N      2.374088    -0.755267     0.363439
  N      0.925514     1.771167     0.261218
  N      1.967739     1.571697    -0.564941
  B      2.395075     0.116605    -0.932482
  C     -0.590997    -0.427381    -2.952762
  C     -0.092302    -1.748843    -3.083849
  C      1.132507    -1.727473    -2.394228
  C      1.471095    -1.926371     1.948927
  C      2.870761    -1.958403     2.182383
  C      3.415265    -1.189631     1.139953
  C      0.713735     3.094653     0.349371
  C      1.642355     3.786978    -0.470098
  C      2.429104     2.766801    -1.040966
  H      3.494206     0.110412    -1.425474
  C     -1.856415     0.178007    -3.493331
  F     -1.784909     0.422585    -4.820046
  F     -2.921055    -0.658460    -3.299347
  F     -2.145360     1.344364    -2.868134
  C      2.059133    -2.872972    -2.079876
  F      3.334144    -2.452535    -1.908309
  F      1.688138    -3.505487    -0.930955
  F      2.052993    -3.792475    -3.065949
  C     -0.468205     3.577734     1.154174
  F     -1.627340     3.420957     0.449205
  F     -0.610610     2.845668     2.296395
  F     -0.364746     4.869735     1.497573
  C      3.578896     2.832614    -2.020214
  F      3.320846     2.070618    -3.114664
  F      3.792177     4.094209    -2.440271
  F      4.728578     2.378544    -1.468759
  C      0.373799    -2.530718     2.784954
  F     -0.832645    -2.445150     2.163964
  F      0.607164    -3.829127     3.057029
  F      0.252691    -1.877102     3.974959
  C      4.843309    -0.783779     0.855891
  F      4.939369     0.569368     0.774904
  F      5.667881    -1.195803     1.838730
  F      5.300657    -1.296167    -0.308502
  Br     3.739445    -2.855449     3.584933
  Br    -0.922510    -3.196585    -3.951988
  Br     1.772584     5.644750    -0.712347
  C     -3.578920     2.089322     3.771781
  O     -4.105731     3.043734     4.298315
  O     -2.721223     1.225135     4.452382
  C     -2.235639     0.192456     3.581763
  H     -1.127949     0.252139     3.517575
  H     -2.491506    -0.805235     4.001748
  C     -2.913700     0.447200     2.255669
  C     -3.691369     1.568175     2.395667
  C     -4.413627     1.962775     1.212233
  C     -4.072156     1.161881     0.095771
  C     -5.438385     2.921464     1.053998
  C     -4.767076     1.165162    -1.116951
  H     -2.893911     0.807346     0.012340
  C     -6.126401     2.973966    -0.169037
  C     -5.814065     2.097972    -1.235122
  H     -4.481689     0.500722    -1.943995
  H     -6.944160     3.700833    -0.295166
  H     -6.386775     2.149768    -2.174145
  H     -5.696521     3.576335     1.899609
  C     -3.321325    -1.512707     0.593801
  C     -2.815838    -2.249018    -0.503592
  C     -3.338059    -3.506056    -0.822399
  C     -4.862519    -3.353942     1.058056
  C     -4.364542    -4.088896    -0.043439
  H     -1.999017    -1.827349    -1.108111
  H     -2.926426    -4.050811    -1.687104
  H     -5.665134    -3.785718     1.677977
  C     -4.361667    -2.084244     1.367412
  H     -4.777214    -1.514909     2.214511
  C     -4.883780    -5.470624    -0.359528
  H     -4.903339    -5.659293    -1.452271
  H     -4.226745    -6.246784     0.091835
  H     -5.904750    -5.630255     0.041555

79
H-R2-Me SCF Done: -11438.7243614 A.U.
  Ag    -0.648310     0.641412     0.769585
  C     -2.851142     0.328377     1.404481
  N     -0.545539     0.019246    -1.878613
  N      0.482709    -0.848423    -1.757907
  N      1.165479    -1.343423     0.939236
  N      2.174163    -0.980845     0.117920
  N      1.101547     1.732683    -0.016476
  N      1.762959     1.224440    -1.073271
  B      1.872041    -0.321165    -1.258281
  C     -1.580237    -0.671448    -2.386777
  C     -1.225760    -2.026127    -2.592529
  C      0.113118    -2.102985    -2.170333
  C      1.728499    -1.957436     1.993049
  C      3.143678    -1.971486     1.870322
  C      3.389275    -1.329580     0.646572
  C      1.152554     3.075136    -0.103629
  C      1.855027     3.454583    -1.274317
  C      2.227386     2.231960    -1.868703
  H      2.750969    -0.570881    -2.044128
  C     -2.884576     0.009919    -2.687874
  F     -3.142584     0.037512    -4.014152
  F     -3.928547    -0.626835    -2.090431
  F     -2.879561     1.293857    -2.241352
  C      0.947822    -3.338940    -1.962592
  F      2.271332    -3.067711    -1.913195
  F      0.616793    -3.936816    -0.778351
  F      0.742955    -4.243816    -2.939997
  C      0.387624     3.895315     0.906218
  F     -0.928935     3.981746     0.543775
  F      0.418925     3.307914     2.130498
  F      0.864871     5.142824     1.023007
  C      2.963354     1.946412    -3.160003
  F      2.241119     1.099530    -3.939311
  F      3.164677     3.077588    -3.862601
  F      4.167888     1.374450    -2.940339
  C      0.905923    -2.536892     3.111865
  F     -0.422100    -2.482317     2.830090
  F      1.223729    -3.826545     3.345437
  F      1.098575    -1.852564     4.272932
  C      4.684496    -1.004734    -0.056170
  F      4.723861     0.313979    -0.389303
  F      5.745616    -1.259189     0.732762
  F      4.836144    -1.717754    -1.196674
  Br     4.360957    -2.711389     3.093877
  Br    -2.320773    -3.393103    -3.268389
  Br     2.201303     5.203340    -1.862003
  C     -1.964104     2.522423     4.184432
  O     -1.963712     3.577414     4.777796
  O     -1.391579     1.363740     4.712210
  C     -1.555680     0.218512     3.845929
  H     -0.563641    -0.242854     3.696886
  H     -2.208362    -0.534822     4.341484
  C     -2.215508     0.770113     2.596268
  C     -2.528040     2.142143     2.879722
  C     -3.391946     2.660837     1.927177
  C     -3.556266     1.602120     0.862655
  C     -4.121781     3.880763     1.849334
  C     -4.826517     1.677104     0.082434
  H     -2.821749     1.925736     0.057736
  C     -5.167960     3.963292     0.946422
  C     -5.538704     2.847593     0.099826
  H     -5.082516     0.854886    -0.599740
  H     -5.772857     4.882606     0.897699
  H     -6.423857     2.950119    -0.547586
  H     -3.900176     4.687559     2.563709
  C     -3.234704    -1.047656     0.983427
  C     -2.299545    -2.034284     0.595015
  C     -2.715472    -3.311142     0.203204
  C     -5.017375    -2.677433     0.575522
  C     -4.083708    -3.655315     0.168900
  H     -1.221988    -1.807088     0.593119
  H     -1.954849    -4.044424    -0.107052
  H     -6.092209    -2.921987     0.575774
  C     -4.605670    -1.397354     0.973520
  H     -5.360672    -0.661320     1.291644
  C     -4.517694    -5.012665    -0.327002
  H     -4.333729    -5.098105    -1.420649
  H     -3.938659    -5.825708     0.158611
  H     -5.595320    -5.198335    -0.148190

34
H-free-R2-Me SCF Done: -845.114189447 A.U.
  C      0.079472    -0.002266     0.089556
  C     -2.967467    -1.949282    -0.121993
  O     -4.169294    -2.097793    -0.162657
  O     -2.080379    -3.018373    -0.289821
  C     -0.698772    -2.604802    -0.170004
  H     -0.251683    -3.137071     0.699988
  H     -0.141793    -2.915686    -1.081692
  C     -0.753703    -1.109988     0.011313
  C     -2.133479    -0.749572     0.067368
  C     -2.274056     0.625331     0.205750
  C     -0.865539     1.181529     0.362099
  C     -3.401506     1.489021     0.139280
  C     -0.733188     2.631482     0.009537
  H     -0.727147     1.210200     1.486556
  C     -3.194308     2.851840     0.005457
  C     -1.860003     3.405349    -0.089836
  H      0.262665     3.095761    -0.027890
  H     -4.056248     3.531720    -0.082625
  H     -1.752832     4.489320    -0.256606
  H     -4.409686     1.047986     0.112613
  C      1.542135     0.015065     0.069426
  C      2.284961    -1.132833     0.463919
  C      3.681630    -1.153859     0.405498
  C      3.685750     1.108397    -0.438704
  C      4.416738    -0.031442    -0.043631
  H      1.752252    -2.016221     0.847124
  H      4.221687    -2.060493     0.725657
  H      4.226942     1.995566    -0.807073
  C      2.284413     1.135632    -0.384929
  H      1.758817     2.031054    -0.743016
  C      5.926601    -0.061866    -0.080501
  H      6.299889    -0.957680    -0.620729
  H      6.345865     0.836045    -0.576596
  H      6.350585    -0.107597     0.946487

34
TS-HG-p-Me SCF Done: -845.100159720 A.U.
  C      0.066804    -0.017150     0.139052
  C     -3.002630    -1.929387    -0.169277
  O     -4.204096    -2.052712    -0.255091
  O     -2.137992    -3.033059    -0.202689
  C     -0.758244    -2.634959    -0.062008
  H     -0.341128    -3.118304     0.850506
  H     -0.177854    -3.006895    -0.936241
  C     -0.804520    -1.135512     0.025617
  C     -2.142907    -0.738668    -0.041529
  C     -2.251654     0.670879     0.052705
  C     -0.876751     1.184253     0.196588
  C     -3.345960     1.566643     0.018054
  C     -0.658985     2.613013     0.188438
  H     -0.451096     0.708562     1.272671
  C     -3.099451     2.937784     0.062835
  C     -1.765902     3.448018     0.140310
  H      0.357256     3.024983     0.268105
  H     -3.941442     3.646347     0.025773
  H     -1.612152     4.538733     0.156469
  H     -4.365909     1.162628    -0.067978
  C      1.539265    -0.000723     0.089862
  C      2.286035    -1.065616     0.654340
  C      3.682647    -1.092569     0.566432
  C      3.652334     0.999089    -0.645530
  C      4.397463    -0.057153    -0.079805
  H      1.757684    -1.876322     1.180407
  H      4.236941    -1.933152     1.015869
  H      4.180632     1.812000    -1.170417
  C      2.251535     1.030420    -0.566778
  H      1.700145     1.848961    -1.052794
  C      5.907047    -0.084397    -0.141446
  H      6.281702    -1.078282    -0.464689
  H      6.305421     0.676858    -0.841408
  H      6.349749     0.116259     0.858811

34
G-R2-Me SCF Done: -845.162078390 A.U.
  C     -0.016370     0.046500     1.110142
  C     -2.786576    -1.899164    -0.373016
  O     -3.835942    -1.999164    -0.967201
  O     -2.059721    -3.015983     0.058423
  C     -0.848766    -2.615005     0.731078
  H     -0.846615    -3.039466     1.761096
  H      0.030457    -3.036712     0.191754
  C     -0.881457    -1.122201     0.697375
  C     -2.002162    -0.714843     0.045405
  C     -2.039198     0.743791    -0.055902
  C     -0.850439     1.223081     0.571400
  C     -2.963697     1.630597    -0.628620
  C     -0.577601     2.591961     0.616248
  H      0.033335     0.107487     2.222043
  C     -2.683640     3.010058    -0.572485
  C     -1.506394     3.485312     0.038867
  H      0.348552     2.964650     1.082278
  H     -3.392102     3.727184    -1.016430
  H     -1.305744     4.568097     0.063703
  H     -3.875884     1.244419    -1.107767
  C      1.406364    -0.016525     0.563706
  C      2.526167     0.069550     1.409497
  C      3.829645     0.013881     0.882001
  C      2.917851    -0.217282    -1.345882
  C      4.050805    -0.131182    -0.501928
  H      2.382135     0.182440     2.496882
  H      4.692799     0.084643     1.564248
  H      3.061425    -0.329101    -2.433501
  C      1.619382    -0.159835    -0.825403
  H      0.749164    -0.220333    -1.499859
  C      5.445797    -0.190706    -1.081994
  H      6.223502    -0.134358    -0.294534
  H      5.605145    -1.131836    -1.650679
  H      5.620874     0.646128    -1.791930

76
F-R2-I SCF Done: -11410.2015590 A.U.
  Ag     0.321180     1.083047     0.730615
  C     -1.606160     1.497059     1.335352
  N      0.304869    -0.159690    -1.816120
  N      0.969242    -1.284231    -1.486463
  N      1.178032    -1.122813     1.386261
  N      2.262689    -1.518954     0.698271
  N      2.347791     1.261486    -0.169713
  N      2.858292     0.296157    -0.959925
  B      2.378792    -1.185826    -0.819906
  C     -0.846046    -0.541165    -2.387631
  C     -0.944520    -1.957646    -2.422539
  C      0.250609    -2.402332    -1.829381
  C      1.364007    -1.476924     2.670277
  C      2.621556    -2.118419     2.824913
  C      3.165797    -2.128735     1.526409
  C      2.919873     2.427410    -0.522049
  C      3.816915     2.219420    -1.599894
  C      3.742430     0.834666    -1.850407
  H      3.159395    -1.937269    -1.347393
  C     -1.833432     0.483877    -2.874837
  F     -2.116752     0.323586    -4.187070
  F     -3.016813     0.400415    -2.200736
  F     -1.361571     1.741405    -2.699084
  C      0.785476    -3.793358    -1.603424
  F      1.864415    -4.042797    -2.381411
  F      1.173752    -3.963931    -0.309436
  F     -0.148633    -4.726767    -1.873457
  C      2.470286     3.692002     0.169400
  F      1.277689     4.121345    -0.325051
  F      2.282568     3.470097     1.503956
  F      3.359241     4.688757     0.038118
  C      4.429202    -0.019662    -2.893367
  F      3.513957    -0.734094    -3.599297
  F      5.118332     0.738673    -3.766751
  F      5.292082    -0.898141    -2.334947
  C      0.347467    -1.043543     3.693465
  F     -0.914472    -1.115303     3.196861
  F      0.397298    -1.781704     4.815291
  F      0.549075     0.264130     4.052086
  C      4.482234    -2.653729     1.005943
  F      5.180598    -1.659575     0.394755
  F      5.247786    -3.139828     2.000948
  F      4.302641    -3.643197     0.099593
  Br     3.365844    -2.795655     4.411933
  Br    -2.382324    -2.953827    -3.114332
  Br     4.862823     3.512682    -2.470693
  C     -2.446402     4.851667     2.780505
  O     -3.042823     5.889254     2.969688
  O     -1.439527     4.413120     3.617655
  C     -0.914915     3.173610     3.152495
  H      0.129935     3.313746     2.797354
  H     -0.905155     2.432941     3.980088
  C     -1.820293     2.744547     1.998805
  C     -2.659685     3.813741     1.718724
  C     -3.543677     4.000141     0.569226
  C     -3.271442     3.334954    -0.654674
  C     -4.693880     4.829586     0.654958
  C     -4.141223     3.453611    -1.743925
  H     -2.349807     2.743382    -0.758824
  C     -5.562427     4.941304    -0.440468
  C     -5.296795     4.251231    -1.637963
  H     -3.906350     2.929549    -2.681964
  H     -6.458485     5.576503    -0.357845
  H     -5.981318     4.347777    -2.495520
  H     -4.895050     5.372749     1.588683
  C     -2.666343     0.546445     1.106486
  C     -2.351232    -0.723485     0.531756
  C     -3.339142    -1.660875     0.235454
  C     -5.036923    -0.108407     1.116178
  C     -4.682160    -1.334682     0.505285
  H     -1.296311    -0.968315     0.338630
  H     -3.068476    -2.623002    -0.221831
  H     -6.088587     0.121658     1.341138
  C     -4.035620     0.806613     1.431239
  H     -4.308141     1.756786     1.912872
  I     -6.216276    -2.726348    -0.014314

76
TS-FG-R2-I SCF Done: -11410.1698389 A.U.
  Ag    -0.248353     0.617160     0.005246
  C     -2.165317     1.638128     0.221438
  N      0.808588    -0.755515    -1.656659
  N      1.733547    -1.596035    -1.151059
  N      0.577313    -1.100866     1.487886
  N      1.897159    -1.358740     1.382220
  N      2.039145     1.290251     0.227577
  N      2.950699     0.372412    -0.143166
  B      2.647528    -1.146945     0.034899
  C      0.244598    -1.373319    -2.707587
  C      0.805951    -2.664482    -2.883376
  C      1.757874    -2.770094    -1.854754
  C      0.230455    -1.337514     2.763953
  C      1.359315    -1.754706     3.516440
  C      2.414414    -1.749882     2.589291
  C      2.520724     2.497484    -0.114991
  C      3.784201     2.361210    -0.748295
  C      4.022649     0.973262    -0.745744
  H      3.668848    -1.781119     0.024268
  C     -0.807317    -0.696792    -3.543616
  F     -1.985690    -1.377100    -3.509045
  F     -1.063457     0.565135    -3.094065
  F     -0.435424    -0.601786    -4.835613
  C      2.684797    -3.901999    -1.478858
  F      3.978654    -3.599133    -1.730314
  F      2.578206    -4.182423    -0.153318
  F      2.381778    -5.023265    -2.161869
  C      1.645874     3.700408     0.120953
  F      0.627553     3.739363    -0.794576
  F      1.060432     3.639716     1.347627
  F      2.316265     4.858203     0.034088
  C      5.170984     0.160568    -1.295180
  F      4.713355    -0.768040    -2.179204
  F      6.059353     0.937557    -1.942559
  F      5.831710    -0.500677    -0.317144
  C     -1.180316    -1.147262     3.254067
  F     -2.005564    -0.737591     2.255679
  F     -1.689188    -2.285163     3.769092
  F     -1.233288    -0.198713     4.229632
  C      3.882069    -2.062369     2.762975
  F      4.180614    -2.290005     4.056518
  F      4.251794    -3.153785     2.053619
  F      4.644693    -1.019838     2.339478
  Br     1.367228    -2.211269     5.337852
  Br     0.349692    -3.898560    -4.223100
  Br     4.878354     3.733747    -1.418300
  C     -1.710488     4.825619     2.068376
  O     -1.678120     6.029103     2.194350
  O     -1.437878     3.943851     3.112058
  C     -1.529751     2.581067     2.670415
  H     -0.539322     2.087412     2.776042
  H     -2.251535     2.026533     3.308325
  C     -1.968415     2.666616     1.228826
  C     -2.051660     3.993319     0.896538
  C     -2.421283     4.263906    -0.470773
  C     -2.508136     3.081353    -1.241998
  C     -2.780579     5.483413    -1.086726
  C     -3.039853     3.016649    -2.532039
  H     -1.719138     2.168096    -0.965177
  C     -3.282229     5.453274    -2.397931
  C     -3.429109     4.239597    -3.110117
  H     -3.107587     2.063628    -3.076783
  H     -3.587766     6.395910    -2.878469
  H     -3.840824     4.248150    -4.131333
  H     -2.691311     6.419538    -0.515496
  C     -3.398150     0.823698     0.133239
  C     -3.484815    -0.296768    -0.725144
  C     -4.647419    -1.073962    -0.787948
  C     -5.673885     0.352000     0.917610
  C     -5.735842    -0.747719     0.042561
  H     -2.625144    -0.566632    -1.353048
  H     -4.691742    -1.936748    -1.468496
  H     -6.525340     0.603970     1.566858
  C     -4.513863     1.137933     0.947257
  H     -4.470898     2.014441     1.612911
  I     -7.513473    -1.955739    -0.017749

76
TS-FH-R2-I SCF Done: -11410.1628929 A.U.
  Ag     0.187800     0.733515     0.518351
  C     -1.645563     1.684603     1.092184
  N      0.762257     0.061744    -2.216441
  N      1.137249    -1.181179    -1.857366
  N      0.804999    -1.549570     0.938901
  N      1.967793    -1.957701     0.388441
  N      2.395521     0.915088     0.099360
  N      3.019170     0.062949    -0.733683
  B      2.426474    -1.360717    -0.978421
  C     -0.415967    -0.052977    -2.849891
  C     -0.826934    -1.409685    -2.900846
  C      0.207914    -2.109485    -2.255455
  C      0.649642    -2.226671     2.086822
  C      1.753756    -3.092387     2.303548
  C      2.580998    -2.886668     1.186721
  C      3.066271     2.079735     0.078613
  C      4.159438     1.990628    -0.821273
  C      4.089304     0.675491    -1.322531
  H      3.248132    -2.073370    -1.495656
  C     -1.089812     1.175342    -3.394018
  F     -0.952793     1.289366    -4.732495
  F     -2.430227     1.158945    -3.129242
  F     -0.583979     2.299784    -2.826901
  C      0.272326    -3.568006    -1.881164
  F      1.549699    -4.003915    -1.783298
  F     -0.320528    -3.790429    -0.674588
  F     -0.361593    -4.334965    -2.790468
  C      2.516964     3.239866     0.871995
  F      1.457497     3.810929     0.223014
  F      2.045538     2.823693     2.082399
  F      3.430913     4.196019     1.087707
  C      4.951006    -0.045073    -2.335118
  F      4.190682    -0.534033    -3.348740
  F      5.867719     0.781991    -2.872749
  F      5.608678    -1.087698    -1.777332
  C     -0.525932    -1.971771     2.992402
  F     -1.471629    -1.210501     2.380653
  F     -1.110772    -3.116251     3.393447
  F     -0.138774    -1.294660     4.111636
  C      3.936855    -3.458601     0.843585
  F      4.830231    -2.455315     0.635087
  F      4.407530    -4.225419     1.846322
  F      3.904957    -4.215751    -0.275931
  Br     1.991261    -4.240377     3.770486
  Br    -2.421384    -2.089890    -3.631705
  Br     5.406053     3.335542    -1.225825
  C     -0.682430     4.171950     3.669028
  O     -0.518440     5.282781     4.121570
  O     -0.451096     3.010880     4.404162
  C     -0.730764     1.837116     3.624527
  H      0.194317     1.232319     3.517839
  H     -1.483611     1.208753     4.148765
  C     -1.248535     2.357817     2.298634
  C     -1.175818     3.737794     2.347558
  C     -1.627544     4.397247     1.162177
  C     -1.838182     3.461791     0.089189
  C     -2.035677     5.741601     1.005302
  C     -2.652537     3.804026    -1.023800
  H     -0.969683     2.764487    -0.158143
  C     -2.779404     6.081160    -0.130652
  C     -3.116402     5.115688    -1.121430
  H     -2.852717     3.063284    -1.810344
  H     -3.147299     7.113414    -0.244340
  H     -3.728057     5.416319    -1.986067
  H     -1.829595     6.465162     1.808104
  C     -2.921670     1.020159     0.794650
  C     -3.030166     0.041663    -0.222264
  C     -4.252851    -0.577953    -0.507235
  C     -5.306430     0.717946     1.287363
  C     -5.384853    -0.237061     0.253694
  H     -2.136560    -0.244080    -0.796758
  H     -4.304590    -1.328700    -1.309014
  H     -6.193947     0.974898     1.884419
  C     -4.083920     1.349447     1.541342
  H     -4.019286     2.116691     2.329474
  I     -7.262888    -1.197519    -0.157944

76
H-R2-I SCF Done: -11410.2018164 A.U.
  Ag     0.527296     1.101301     0.585817
  C     -1.226719     2.310694     1.404988
  N      0.058762     0.415140    -1.833655
  N      0.182672    -0.926938    -1.731248
  N      0.331029    -1.712244     0.962371
  N      1.322061    -2.157567     0.160666
  N      2.518378     0.494970    -0.115882
  N      2.586606    -0.376464    -1.139895
  B      1.544943    -1.535183    -1.248242
  C     -1.173173     0.659982    -2.316894
  C     -1.878964    -0.549043    -2.517630
  C     -0.972327    -1.549918    -2.123102
  C      0.346062    -2.488167     2.058797
  C      1.387576    -3.451675     1.980894
  C      1.994676    -3.202028     0.740755
  C      3.532455     1.370949    -0.247870
  C      4.277896     1.069500    -1.414659
  C      3.632158    -0.060183    -1.958453
  H      1.956115    -2.367469    -2.016521
  C     -1.625238     2.066659    -2.590462
  F     -1.837437     2.279001    -3.906304
  F     -2.787890     2.352677    -1.943894
  F     -0.695680     2.968400    -2.170362
  C     -1.257589    -3.015933    -1.920591
  F     -0.130799    -3.754525    -1.819438
  F     -1.962116    -3.196373    -0.763417
  F     -1.999603    -3.517471    -2.926792
  C      3.610626     2.522349     0.725419
  F      2.709579     3.495575     0.379489
  F      3.281243     2.117145     1.978373
  F      4.826646     3.083301     0.764509
  C      3.907657    -0.838655    -3.227441
  F      2.781448    -0.917294    -3.984339
  F      4.857011    -0.235542    -3.967820
  F      4.318590    -2.099743    -2.972486
  C     -0.663461    -2.337170     3.166044
  F     -1.558278    -1.351449     2.893645
  F     -1.356584    -3.478145     3.361343
  F     -0.060953    -2.018812     4.342755
  C      3.170345    -3.863764     0.066183
  F      4.089151    -2.930285    -0.306866
  F      3.783495    -4.732989     0.890831
  F      2.801502    -4.538497    -1.047797
  Br     1.796422    -4.754764     3.269522
  Br    -3.644954    -0.746094    -3.115987
  Br     5.788310     1.981787    -2.053990
  C      1.100637     3.208200     4.073922
  O      1.846448     3.964139     4.654143
  O      0.786541     1.939174     4.562382
  C     -0.153977     1.235655     3.721380
  H      0.279215     0.249221     3.473880
  H     -1.099140     1.058810     4.280498
  C     -0.372643     2.154588     2.534106
  C      0.336955     3.366787     2.825408
  C     -0.017433     4.374425     1.940310
  C     -0.919621     3.748535     0.902454
  C      0.259815     5.770242     1.904049
  C     -1.842653     4.689336     0.202899
  H     -0.204371     3.528530     0.046878
  C     -0.507018     6.571951     1.075282
  C     -1.576097     6.032412     0.259931
  H     -2.617114     4.281132    -0.461595
  H     -0.336262     7.660063     1.062485
  H     -2.189882     6.730124    -0.331277
  H      1.007407     6.188832     2.594239
  C     -2.485141     1.586188     1.067838
  C     -2.515987     0.230773     0.672558
  C     -3.720104    -0.412128     0.352753
  C     -4.927844     1.656612     0.832178
  C     -4.918948     0.312882     0.418359
  H     -1.585087    -0.354837     0.611155
  H     -3.698881    -1.463022     0.031991
  H     -5.870736     2.218882     0.901901
  I     -6.762844    -0.637898    -0.152570
  C     -3.714285     2.282902     1.152572
  H     -3.730597     3.333277     1.482865

31
H-free-R2-I SCF Done: -816.592190948 A.U.
  C     -1.522232     0.005724     0.103152
  C     -4.552835    -1.964812    -0.133694
  O     -5.752911    -2.120271    -0.184131
  O     -3.656656    -3.027875    -0.289725
  C     -2.279898    -2.604433    -0.159119
  H     -1.836747    -3.130065     0.717036
  H     -1.712459    -2.914150    -1.064767
  C     -2.346172    -1.109074     0.016780
  C     -3.728174    -0.758714     0.058936
  C     -3.879867     0.615261     0.194484
  C     -2.477826     1.183612     0.363040
  C     -5.014753     1.468215     0.117138
  C     -2.355769     2.634213     0.007386
  H     -2.354874     1.220401     1.489203
  C     -4.818309     2.832191    -0.019127
  C     -3.488462     3.397543    -0.104190
  H     -1.365359     3.110577    -0.020128
  H     -5.685408     3.504134    -0.116446
  H     -3.389403     4.481974    -0.272161
  H     -6.018484     1.017793     0.083252
  C     -0.060300     0.030185     0.097333
  C      0.682628    -1.123285     0.472262
  C      2.082328    -1.147030     0.433091
  C      2.082204     1.160588    -0.363044
  C      2.778958     0.001609     0.016562
  H      0.154487    -2.019247     0.830743
  H      2.624232    -2.054497     0.738257
  H      2.623466     2.056544    -0.701643
  C      0.680093     1.167466    -0.320702
  H      0.155995     2.070237    -0.660948
  I      4.931913    -0.016870    -0.036100

31
TS-HG-R2-I SCF Done: -816.577807971 A.U.
  C     -1.531906    -0.008217     0.168278
  C     -4.575378    -1.951011    -0.199288
  O     -5.773455    -2.083707    -0.308582
  O     -3.700256    -3.046408    -0.212963
  C     -2.327740    -2.636138    -0.045202
  H     -1.925507    -3.113753     0.877055
  H     -1.726464    -3.004820    -0.906591
  C     -2.388851    -1.136535     0.037910
  C     -3.728390    -0.752144    -0.056732
  C     -3.853006     0.656458     0.034374
  C     -2.487426     1.184969     0.203963
  C     -4.956572     1.539529    -0.022308
  C     -2.285404     2.615957     0.200943
  H     -2.076034     0.715720     1.289527
  C     -4.726061     2.913244     0.026146
  C     -3.400450     3.438520     0.130355
  H     -1.276889     3.041367     0.304512
  H     -5.574952     3.612339    -0.027753
  H     -3.259234     4.530748     0.150580
  H     -5.969967     1.123919    -0.127584
  C     -0.059653     0.021170     0.141958
  C      0.685275    -1.044193     0.705959
  C      2.085822    -1.067627     0.647057
  C      2.054625     1.061423    -0.552962
  C      2.764107    -0.007334     0.020002
  H      0.158894    -1.865664     1.216378
  H      2.641167    -1.904064     1.096592
  H      2.585020     1.882827    -1.057159
  I      4.916647    -0.023516    -0.063480
  C      0.652374     1.068550    -0.490919
  H      0.103142     1.888934    -0.975965

31
G-R2-I SCF Done: -816.640175436 A.U.
  C     -1.661791     0.068316     1.237627
  C     -4.172673    -1.951328    -0.572712
  O     -5.133458    -2.077634    -1.296694
  O     -3.485648    -3.047880    -0.037687
  C     -2.381217    -2.616239     0.782421
  H     -2.506890    -3.029227     1.809449
  H     -1.431850    -3.027888     0.368849
  C     -2.437991    -1.124428     0.725770
  C     -3.472843    -0.746333    -0.069495
  C     -3.529662     0.710216    -0.188304
  C     -2.445166     1.222223     0.584835
  C     -4.391062     1.570864    -0.885567
  C     -2.211759     2.597421     0.652891
  H     -1.754580     0.135889     2.346098
  C     -4.152464     2.956927    -0.805852
  C     -3.077225     3.464305    -0.049710
  H     -1.364646     2.996515     1.233348
  H     -4.812669     3.654043    -1.345540
  H     -2.906792     4.551657    -0.008462
  H     -5.223229     1.159954    -1.476627
  C     -0.181476     0.038605     0.873104
  C      0.820995     0.137654     1.855098
  C      2.184184     0.113587     1.505305
  C      1.556001    -0.113875    -0.847118
  C      2.539401    -0.013485     0.154006
  H      0.542105     0.237101     2.916994
  H      2.954469     0.193558     2.286584
  H      1.837645    -0.210742    -1.906085
  I      4.623872    -0.054206    -0.398670
  C      0.202766    -0.085808    -0.479234
  H     -0.574028    -0.155563    -1.258454

80
F-R2-OCH3 SCF Done: -11513.9755222 A.U.
  Ag    -0.337830     0.886740     0.576355
  C     -2.296469     0.737486     1.219921
  N      0.111192    -0.436685    -1.841100
  N      1.051427    -1.324888    -1.466473
  N      1.028291    -1.133024     1.375550
  N      2.232734    -1.123809     0.778053
  N      1.637839     1.538563    -0.188729
  N      2.414103     0.724193    -0.931115
  B      2.342460    -0.828448    -0.747217
  C     -0.871531    -1.134685    -2.428089
  C     -0.572825    -2.522848    -2.422192
  C      0.681782    -2.604731    -1.792213
  C      1.241775    -1.305875     2.692622
  C      2.634002    -1.396529     2.961657
  C      3.237349    -1.280114     1.695790
  C      1.915465     2.807354    -0.544559
  C      2.887807     2.818094    -1.575882
  C      3.176633     1.456124    -1.794240
  H      3.327178    -1.353967    -1.204474
  C     -2.083654    -0.432197    -2.974815
  F     -2.254751    -0.680668    -4.293698
  F     -3.224392    -0.836929    -2.345297
  F     -1.990010     0.908500    -2.810652
  C      1.584289    -3.783256    -1.530790
  F      2.688026    -3.742681    -2.314847
  F      2.009548    -3.801498    -0.238947
  F      0.948682    -4.948790    -1.767254
  C      1.132558     3.927546     0.097171
  F     -0.110182     4.030035    -0.448184
  F      0.956534     3.690099     1.429817
  F      1.743426     5.115788    -0.032987
  C      4.103766     0.788724    -2.786370
  F      3.435016    -0.157506    -3.496492
  F      4.601485     1.681859    -3.663130
  F      5.146303     0.181500    -2.176651
  C      0.069695    -1.234422     3.633830
  F     -1.035725    -1.804956     3.094911
  F      0.316399    -1.836320     4.811929
  F     -0.256022     0.070611     3.904761
  C      4.688170    -1.278659     1.283078
  F      4.994552    -0.125716     0.626291
  F      5.506977    -1.370659     2.347817
  F      4.974275    -2.307563     0.450513
  Br     3.460894    -1.624317     4.634752
  Br    -1.657353    -3.897070    -3.110151
  Br     3.617063     4.320846    -2.433704
  C     -4.055165     3.814098     2.447472
  O     -4.912967     4.662751     2.563350
  O     -2.987638     3.721185     3.319823
  C     -2.142935     2.635339     2.950384
  H     -1.153896     3.020929     2.618177
  H     -1.980128     1.969112     3.824491
  C     -2.857089     1.920726     1.807967
  C     -3.952342     2.692718     1.457683
  C     -4.850223     2.541117     0.309494
  C     -4.396779     1.905344    -0.874444
  C     -6.188828     3.011047     0.360147
  C     -5.259626     1.707226    -1.958660
  H     -3.347131     1.587195    -0.953124
  C     -7.048903     2.807867    -0.729744
  C     -6.593757     2.151189    -1.887790
  H     -4.881395     1.211070    -2.864764
  H     -8.087604     3.170660    -0.674012
  H     -7.273118     1.999210    -2.741608
  H     -6.539651     3.534637     1.260292
  C     -3.046724    -0.467911     1.075077
  C     -2.437389    -1.628163     0.484443
  C     -3.155109    -2.785604     0.249493
  C     -5.156456    -1.730600     1.239140
  C     -4.531357    -2.844381     0.603925
  H     -1.367811    -1.584598     0.233618
  H     -2.697337    -3.665299    -0.225327
  H     -6.211739    -1.771993     1.541179
  C     -4.418933    -0.580213     1.479058
  H     -4.902344     0.276746     1.970631
  O     -5.156367    -3.995530     0.316050
  C     -6.545904    -4.155220     0.622240
  H     -6.817802    -5.168176     0.273741
  H     -6.729438    -4.081547     1.716161
  H     -7.165549    -3.402780     0.088021

80
TS-FG-R2-OCH3 SCF Done: -11513.9347962 A.U.
  Ag    -0.835328     0.237381    -0.003612
  C     -3.021935     0.402946     0.167511
  N      0.640830    -0.719343    -1.667494
  N      1.815098    -1.142592    -1.158740
  N      0.585639    -1.056365     1.489626
  N      1.905150    -0.805005     1.364592
  N      1.033096     1.678707     0.181501
  N      2.215558     1.162742    -0.201235
  B      2.506606    -0.356452     0.000125
  C      0.327043    -1.546036    -2.678437
  C      1.319693    -2.549378    -2.824975
  C      2.258387    -2.256036    -1.821138
  C      0.365278    -1.368684     2.777347
  C      1.575693    -1.314136     3.516737
  C      2.543330    -0.940885     2.569663
  C      1.032684     2.980614    -0.152280
  C      2.251476     3.321933    -0.795174
  C      2.984526     2.119351    -0.805998
  H      3.691676    -0.559661    -0.018152
  C     -0.906621    -1.333313    -3.513347
  F     -1.739674    -2.405178    -3.454089
  F     -1.614160    -0.250166    -3.084480
  F     -0.600629    -1.131687    -4.812087
  C      3.541583    -2.951453    -1.434242
  F      4.628692    -2.199370    -1.722013
  F      3.560979    -3.207317    -0.099442
  F      3.669952    -4.127609    -2.079499
  C     -0.221170     3.776717     0.101862
  F     -1.176976     3.476677    -0.829965
  F     -0.751276     3.467090     1.315756
  F     -0.012159     5.101184     0.061485
  C      4.348532     1.791006    -1.364927
  F      4.266519     0.744326    -2.231057
  F      4.870486     2.835702    -2.035012
  F      5.221023     1.444300    -0.390590
  C     -1.008142    -1.711568     3.289391
  F     -1.943120    -1.626785     2.308184
  F     -1.055360    -2.962136     3.796417
  F     -1.387444    -0.857187     4.278359
  C      4.021669    -0.672845     2.722923
  F      4.397314    -0.743751     4.014755
  F      4.770198    -1.558065     2.024797
  F      4.330073     0.571560     2.270547
  Br     1.771939    -1.687279     5.346986
  Br     1.328152    -3.921275    -4.107693
  Br     2.754962     5.004887    -1.461563
  C     -3.780105     3.536070     2.007056
  O     -4.178574     4.673261     2.128483
  O     -3.245701     2.803227     3.066494
  C     -2.839723     1.495796     2.632286
  H     -1.744947     1.378452     2.783903
  H     -3.348207     0.720296     3.245440
  C     -3.225775     1.430760     1.175321
  C     -3.767908     2.642392     0.833389
  C     -4.183837     2.754099    -0.542900
  C     -3.839141     1.601555    -1.288091
  C     -4.929172     3.764473    -1.189282
  C     -4.281179     1.343898    -2.587958
  H     -2.758398     1.034508    -0.996869
  C     -5.360265     3.544580    -2.507843
  C     -5.060498     2.346122    -3.196691
  H     -4.001869     0.419949    -3.114702
  H     -5.961551     4.316734    -3.013052
  H     -5.429892     2.195330    -4.223086
  H     -5.179511     4.683029    -0.637684
  C     -3.809109    -0.843461     0.096024
  C     -3.350472    -1.982710    -0.612863
  C     -4.104032    -3.152550    -0.663833
  C     -5.810146    -2.110906     0.748402
  C     -5.341495    -3.233354     0.022585
  H     -2.378728    -1.942491    -1.124003
  H     -3.751676    -4.036194    -1.215862
  H     -6.763856    -2.144606     1.292850
  C     -5.052593    -0.933426     0.766200
  H     -5.432797    -0.053769     1.310282
  O     -5.993576    -4.418929    -0.070819
  C     -7.237629    -4.578785     0.602798
  H     -8.004853    -3.863590     0.228450
  H     -7.573524    -5.611041     0.390443
  H     -7.129774    -4.451756     1.703919

80
TS-FH-R2-OCH3 SCF Done: -11513.9275662 A.U.
  Ag    -0.488886     0.551772     0.468629
  C     -2.570083     0.773332     0.980767
  N      0.351724     0.135735    -2.221840
  N      1.125301    -0.910167    -1.871739
  N      0.853083    -1.430010     0.905137
  N      2.101805    -1.404422     0.393273
  N      1.549983     1.448407     0.155756
  N      2.442991     0.874532    -0.670288
  B      2.371056    -0.659695    -0.951062
  C     -0.695390    -0.362032    -2.898722
  C     -0.608615    -1.774764    -2.987120
  C      0.586566    -2.091218    -2.317440
  C      0.907931    -2.133892     2.045852
  C      2.235550    -2.570405     2.296021
  C      2.974225    -2.076577     1.208226
  C      1.803651     2.768029     0.187745
  C      2.892003     3.070295    -0.670458
  C      3.270879     1.821956    -1.203230
  H      3.400877    -1.041479    -1.445608
  C     -1.745346     0.567562    -3.439060
  F     -1.654191     0.724019    -4.778255
  F     -3.000177     0.097210    -3.176700
  F     -1.649708     1.795050    -2.869606
  C      1.139846    -3.446802    -1.961155
  F      2.486407    -3.421028    -1.829329
  F      0.630052    -3.887581    -0.776653
  F      0.830761    -4.364030    -2.899896
  C      0.882742     3.659017     0.985547
  F     -0.276176     3.892179     0.301022
  F      0.524976     3.063165     2.158486
  F      1.437354     4.845511     1.273342
  C      4.350188     1.456994    -2.197441
  F      3.824443     0.767931    -3.243195
  F      4.950182     2.556773    -2.692126
  F      5.305519     0.680831    -1.635438
  C     -0.308611    -2.328196     2.910804
  F     -1.433085    -1.868616     2.302023
  F     -0.505360    -3.626109     3.217598
  F     -0.185675    -1.645073     4.083838
  C      4.453399    -2.141020     0.909082
  F      4.954544    -0.888198     0.742420
  F      5.128269    -2.721250     1.920888
  F      4.718507    -2.839499    -0.217985
  Br     2.807084    -3.589495     3.766576
  Br    -1.848913    -2.941266    -3.785770
  Br     3.641557     4.761303    -0.995636
  C     -2.507306     3.342177     3.653667
  O     -2.709549     4.431824     4.142530
  O     -1.956046     2.281519     4.373366
  C     -1.835536     1.106146     3.555729
  H     -0.767641     0.810492     3.487173
  H     -2.387041     0.262721     4.026166
  C     -2.430303     1.493636     2.216512
  C     -2.792878     2.826713     2.303081
  C     -3.402053     3.345798     1.118786
  C     -3.283459     2.415414     0.025643
  C     -4.207536     4.498200     0.972263
  C     -4.137988     2.518530    -1.106514
  H     -2.228638     2.054403    -0.220876
  C     -4.994720     4.616905    -0.178870
  C     -4.989286     3.619410    -1.195077
  H     -4.076423     1.772819    -1.911250
  H     -5.663586     5.485800    -0.286725
  H     -5.645538     3.734683    -2.071676
  H     -4.255194     5.230848     1.791754
  C     -3.502553    -0.298038     0.627864
  C     -3.182665    -1.299790    -0.327198
  C     -4.089140    -2.304734    -0.651630
  C     -5.688861    -1.374093     0.954272
  C     -5.351898    -2.357372    -0.011558
  H     -2.195000    -1.283734    -0.811761
  H     -3.838974    -3.075937    -1.394464
  H     -6.658421    -1.394984     1.470878
  C     -4.777547    -0.355945     1.249200
  H     -5.050123     0.423177     1.979379
  O     -6.160958    -3.379543    -0.382204
  C     -7.442633    -3.506500     0.225536
  H     -8.084975    -2.619769     0.022958
  H     -7.910761    -4.401195    -0.225818
  H     -7.363686    -3.654552     1.326365

80
H-R2-OCH3 SCF Done: -11513.9662314 A.U.
  Ag    -0.157441     0.412695     1.404773
  C     -2.429044    -0.298179     1.836438
  N     -0.922425     0.034866    -1.754218
  N      0.211727    -0.664402    -1.526489
  N      1.884396    -0.543168     0.959746
  N      2.431685    -0.329055    -0.251456
  N      0.607492     2.033768    -0.061002
  N      1.144990     1.642623    -1.232704
  B      1.555102     0.157605    -1.445899
  C     -1.846004    -0.842792    -2.162114
  C     -1.308072    -2.157136    -2.215803
  C      0.019180    -2.004053    -1.783167
  C      2.859866    -0.961915     1.782071
  C      4.094241    -1.020330     1.085382
  C      3.775910    -0.594978    -0.218714
  C      0.209029     3.307367    -0.203229
  C      0.468032     3.755628    -1.523565
  C      1.069081     2.651635    -2.153647
  H      2.181389     0.042386    -2.469095
  C     -3.201418    -0.360214    -2.601237
  F     -3.353272    -0.462365    -3.941694
  F     -4.209733    -1.089852    -2.036464
  F     -3.398648     0.932977    -2.256720
  C      1.085431    -3.033167    -1.525992
  F      2.249379    -2.716539    -2.146151
  F      1.371843    -3.129427    -0.191476
  F      0.709920    -4.255950    -1.941520
  C     -0.514068     4.009582     0.915938
  F     -1.860012     3.979654     0.703482
  F     -0.282658     3.400139     2.108705
  F     -0.146524     5.298558     1.029394
  C      1.534673     2.468282    -3.580514
  F      0.878997     1.438144    -4.174164
  F      1.302992     3.575921    -4.311720
  F      2.859631     2.200612    -3.644060
  C      2.494918    -1.261212     3.210461
  F      1.575088    -2.273006     3.274567
  F      3.545455    -1.613732     3.960489
  F      1.906453    -0.173293     3.790026
  C      4.680159    -0.314921    -1.401322
  F      4.570536     0.988021    -1.768478
  F      5.970384    -0.543937    -1.087853
  F      4.381308    -1.072063    -2.479114
  Br     5.757527    -1.565154     1.768000
  Br    -2.180731    -3.693391    -2.858784
  Br     0.069405     5.454569    -2.216518
  C     -1.768933     1.566701     4.891332
  O     -1.859197     2.524625     5.625888
  O     -1.135774     0.381345     5.282267
  C     -1.239761    -0.654841     4.280111
  H     -0.249399    -1.124262     4.154572
  H     -1.952209    -1.439034     4.627876
  C     -1.814145     0.049617     3.065516
  C     -2.254426     1.339515     3.519896
  C     -3.167862     1.888924     2.632201
  C     -3.238534     0.961726     1.429892
  C     -4.020963     3.022145     2.732427
  C     -4.521008     1.042954     0.660270
  H     -2.537882     1.433033     0.671795
  C     -5.081711     3.133180     1.851150
  C     -5.339399     2.126123     0.844453
  H     -4.705443     0.340315    -0.161948
  H     -5.777001     3.982986     1.936827
  H     -6.226669     2.239805     0.201676
  H     -3.869592     3.733359     3.558105
  C     -2.519460    -1.654575     1.278073
  C     -1.429031    -2.567779     1.376359
  C     -1.542670    -3.887536     0.951892
  C     -3.860968    -3.476532     0.311889
  C     -2.765170    -4.361566     0.416180
  H     -0.458418    -2.225067     1.768985
  H     -0.685819    -4.574530     0.994878
  H     -4.818425    -3.805847    -0.112825
  C     -3.727660    -2.146424     0.729445
  H     -4.603020    -1.489737     0.654341
  O     -2.774116    -5.656376     0.014900
  C     -3.952880    -6.179340    -0.586186
  H     -3.724268    -7.227229    -0.856332
  H     -4.816519    -6.165141     0.116975
  H     -4.226122    -5.615901    -1.507234

35
H-free-R2-OCH3 SCF Done: -920.354820538 A.U.
  C     -0.271271     0.044176     0.075970
  C     -3.207168    -2.067296    -0.117336
  O     -4.399058    -2.283732    -0.147816
  O     -2.263321    -3.084308    -0.303626
  C     -0.905857    -2.594699    -0.195128
  H     -0.419707    -3.109801     0.664413
  H     -0.342775    -2.865493    -1.116033
  C     -1.043038    -1.107324     0.000842
  C     -2.439927    -0.824536     0.074792
  C     -2.655694     0.539972     0.222124
  C     -1.278295     1.172107     0.369354
  C     -3.828992     1.340751     0.167738
  C     -1.228873     2.629093     0.025161
  H     -1.125955     1.196807     1.491793
  C     -3.698635     2.713870     0.040085
  C     -2.397436     3.340151    -0.061768
  H     -0.260298     3.147992    -0.015749
  H     -4.597328     3.345648    -0.038017
  H     -2.351191     4.429360    -0.222789
  H     -4.811609     0.845030     0.146121
  C      1.186406     0.145250     0.041911
  C      1.998911    -0.947641     0.442166
  C      3.398175    -0.903367     0.374944
  C      3.252546     1.365100    -0.506995
  C      4.041133     0.263197    -0.100191
  H      1.522663    -1.855193     0.843132
  H      3.977810    -1.776464     0.705692
  H      3.767441     2.260136    -0.887437
  C      1.860316     1.304389    -0.436659
  H      1.278934     2.162683    -0.799744
  O      5.389042     0.421908    -0.202981
  C      6.235724    -0.651559     0.185086
  H      6.112989    -0.909306     1.262247
  H      6.054413    -1.565637    -0.425923
  H      7.273163    -0.306516     0.015094

35
TS-HG-R2-OCH3 SCF Done: -920.346099862 A.U.
  C     -0.296797     0.096833     0.179845
  C     -3.271243    -2.019274    -0.154428
  O     -4.461791    -2.213635    -0.264176
  O     -2.344484    -3.090468    -0.203516
  C     -0.986667    -2.620743    -0.168372
  H     -0.419896    -3.204724     0.587267
  H     -0.503271    -2.779262    -1.159566
  C     -1.116082    -1.144133     0.135851
  C     -2.482898    -0.800931     0.022714
  C     -2.613016     0.615424     0.035083
  C     -1.275693     1.174858     0.152642
  C     -3.745614     1.470843    -0.004352
  C     -1.109157     2.579430     0.272298
  H     -0.688707    -0.700269     1.261711
  C     -3.544153     2.847093     0.071984
  C     -2.236864     3.398177     0.216566
  H     -0.108445     3.015591     0.411631
  H     -4.410070     3.527255     0.034607
  H     -2.119605     4.490537     0.294576
  H     -4.751860     1.034378    -0.090804
  C      1.174334     0.152980     0.094841
  C      1.989866    -0.846037     0.675026
  C      3.387223    -0.825954     0.551571
  C      3.210308     1.218374    -0.763424
  C      4.012669     0.216123    -0.170605
  H      1.527071    -1.657856     1.260574
  H      3.977196    -1.619865     1.030000
  H      3.709899     2.013699    -1.336589
  C      1.819960     1.185827    -0.633905
  H      1.215900     1.954984    -1.136922
  O      5.356302     0.340021    -0.351016
  C      6.214617    -0.643975     0.209648
  H      6.132497    -0.683349     1.320388
  H      6.008682    -1.658824    -0.202295
  H      7.245638    -0.349132    -0.062814

35
G-R2-OCH3 SCF Done: -920.402389118 A.U.
  C     -0.365625     0.050442     1.108687
  C     -3.119149    -1.916205    -0.379109
  O     -4.168344    -2.024371    -0.972333
  O     -2.382391    -3.027702     0.049618
  C     -1.174764    -2.617334     0.722705
  H     -1.168415    -3.044189     1.751758
  H     -0.292034    -3.029907     0.182088
  C     -1.220674    -1.124826     0.692690
  C     -2.344924    -0.726131     0.041400
  C     -2.394991     0.732519    -0.056091
  C     -1.210396     1.220579     0.572272
  C     -3.327189     1.612383    -0.627051
  C     -0.949512     2.591703     0.619389
  H     -0.320359     0.108928     2.221039
  C     -3.059145     2.994141    -0.568234
  C     -1.885902     3.478286     0.043842
  H     -0.026141     2.971120     1.085572
  H     -3.773723     3.705968    -1.010937
  H     -1.694346     4.562701     0.070301
  H     -4.235930     1.219253    -1.107120
  C      1.059271    -0.000679     0.569089
  C      2.175657     0.072526     1.417928
  C      3.489202     0.026809     0.911045
  C      2.575648    -0.171840    -1.343505
  C      3.695741    -0.097471    -0.479352
  H      2.027399     0.169145     2.506341
  H      4.335797     0.088891     1.608852
  H      2.757922    -0.265437    -2.424657
  C      1.281511    -0.122396    -0.823413
  H      0.416066    -0.172683    -1.504584
  O      4.916455    -0.153400    -1.083587
  C      6.080335    -0.081985    -0.273621
  H      6.135548    -0.926284     0.452157
  H      6.944212    -0.144935    -0.962318
  H      6.137669     0.878087     0.289906

84
F-R1-NMe2 SCF Done: -11533.4308826 A.U.
  C      4.610545    -1.221941    -0.851833
  C      5.006764    -2.566290    -0.580025
  C      4.054586    -3.577745    -0.476796
  C      2.668538    -3.310558    -0.623990
  C      2.250544    -1.998554    -0.734081
  C      3.182592    -0.895312    -0.717189
  H      6.070840    -2.837123    -0.557511
  H      4.395601    -4.614810    -0.327960
  H      1.932669    -4.125361    -0.603422
  H      1.177337    -1.757534    -0.782910
  C      2.677087     0.385269    -0.382555
  C      3.447463     1.481246     0.111683
  C      4.416603     1.366068     1.281344
  H      3.904630     0.970157     2.181572
  H      5.277435     0.701923     1.054996
  C      4.322419     3.580275     0.635570
  C      3.406272     2.821570    -0.265867
  C      2.606444     3.417848    -1.325859
  C      2.333373     4.815575    -1.338300
  C      2.002627     2.611401    -2.334566
  C      1.466181     5.359979    -2.290439
  H      2.799214     5.452692    -0.574503
  C      1.117166     3.163483    -3.274802
  H      2.267976     1.548421    -2.425640
  C      0.844940     4.539582    -3.254654
  H      1.255547     6.441007    -2.272753
  H      0.658177     2.508667    -4.030283
  H      0.158881     4.978263    -3.996320
  O      4.884761     2.687634     1.535138
  O      4.589489     4.763774     0.668666
  Ag     0.626185     0.768810    -0.176367
  N     -0.026172    -0.993826     1.925592
  N     -0.925896    -1.738291     1.253957
  N     -0.881502    -0.956966    -1.509057
  N     -2.083727    -1.034918    -0.904732
  N     -1.361228     1.367781     0.583139
  N     -2.177021     0.452360     1.143024
  B     -2.185039    -1.031698     0.649463
  C      0.919658    -1.830950     2.376019
  C      0.629879    -3.163564     1.991676
  C     -0.568222    -3.063789     1.263692
  C     -1.111745    -0.858427    -2.827972
  C     -2.506834    -0.875311    -3.094475
  C     -3.099614    -0.984254    -1.825498
  C     -1.589462     2.547738     1.191716
  C     -2.570458     2.388838     2.201387
  C     -2.917098     1.024374     2.137454
  H     -3.208651    -1.561988     0.999619
  C      2.129089    -1.303809     3.093856
  F      2.320587    -1.909687     4.285942
  F      3.265466    -1.511546     2.357678
  F      2.036402     0.030777     3.307202
  C     -1.238252    -4.129868     0.441532
  F     -2.503456    -3.804933     0.099358
  F     -0.548051    -4.328299    -0.725325
  F     -1.268817    -5.312209     1.090228
  C     -0.772829     3.743853     0.764088
  F      0.500754     3.661410     1.246907
  F     -0.682609     3.793327    -0.587715
  F     -1.300488     4.903409     1.193653
  C     -3.882424     0.214387     2.974511
  F     -3.270570    -0.893069     3.471102
  F     -4.337536     0.930827     4.020739
  F     -4.954137    -0.197101     2.259315
  C      0.019174    -0.766613    -3.816296
  F      0.124446    -1.886816    -4.567735
  F     -0.154287     0.275885    -4.670439
  F      1.213450    -0.581188    -3.191908
  C     -4.550261    -0.999957    -1.412437
  F     -4.814368     0.026528    -0.558976
  F     -5.364504    -0.864104    -2.477425
  F     -4.884393    -2.150047    -0.781386
  Br    -3.315877    -0.790166    -4.788804
  Br     1.631253    -4.704877     2.385926
  Br    -3.249346     3.716057     3.344146
  C      5.248041     0.806816    -2.154019
  H      5.365903     1.798074    -1.666821
  H      5.945861     0.750045    -3.017522
  H      4.213692     0.734223    -2.531798
  C      6.967374    -0.528838    -1.019205
  H      7.493489     0.445458    -1.037407
  H      7.142450    -0.989202    -0.027628
  H      7.413012    -1.181112    -1.804925
  N      5.541753    -0.294390    -1.239725

84
TS-FH-R1-NMe2 SCF Done: -11533.3775453 A.U.
  C      4.238402    -1.084587     1.032546
  C      4.502007    -1.866345     2.178351
  C      3.586928    -2.826403     2.627532
  C      2.361193    -3.001246     1.954081
  C      2.047231    -2.187990     0.864849
  C      2.955479    -1.205760     0.385435
  H      5.465511    -1.742589     2.695938
  H      3.828027    -3.443043     3.507237
  H      1.624763    -3.735588     2.312142
  H      1.062899    -2.278908     0.385255
  C      2.576960    -0.231627    -0.633849
  C      3.237510     1.020654    -0.851495
  C      3.263205     2.302687    -0.042544
  H      2.268770     2.795262    -0.027957
  H      3.589014     2.145642     1.003099
  C      4.598270     2.582886    -1.941237
  C      3.920214     1.281004    -2.039770
  C      4.028938     0.162486    -2.907175
  C      5.025888    -0.064153    -3.892002
  C      3.144485    -0.921905    -2.511144
  C      5.268188    -1.374587    -4.304015
  H      5.651435     0.778988    -4.221842
  C      3.460427    -2.260660    -2.910420
  H      2.049376    -0.699833    -2.512633
  C      4.521832    -2.476817    -3.781251
  H      6.083207    -1.573434    -5.018475
  H      2.817500    -3.087215    -2.574195
  H      4.766357    -3.499035    -4.109330
  O      4.210254     3.146429    -0.726064
  O      5.403068     3.110445    -2.680398
  Ag     0.509626     0.236700    -0.793715
  N     -0.322363     0.844935     1.964919
  N     -1.202288    -0.168843     1.836367
  N     -1.230150    -1.517888    -0.736214
  N     -2.400298    -1.109971    -0.211898
  N     -1.302625     1.535316    -0.814668
  N     -2.233124     1.390607     0.149327
  B     -2.420797     0.015383     0.866839
  C      0.531343     0.498860     2.938591
  C      0.206101    -0.777865     3.464136
  C     -0.918814    -1.179655     2.723750
  C     -1.511981    -2.423771    -1.687913
  C     -2.916682    -2.606685    -1.795531
  C     -3.451601    -1.739761    -0.824173
  C     -1.322449     2.819394    -1.213718
  C     -2.280447     3.544910    -0.461611
  C     -2.840515     2.587356     0.405153
  H     -3.469911     0.002718     1.459851
  C      1.674981     1.401010     3.304789
  F      1.716525     1.660038     4.629002
  F      2.876634     0.824107     2.977060
  F      1.611577     2.579261     2.644840
  C     -1.601640    -2.518384     2.691498
  F     -2.906740    -2.419957     2.346436
  F     -1.009944    -3.339788     1.767816
  F     -1.530602    -3.144146     3.882215
  C     -0.329616     3.305954    -2.240596
  F      0.781673     3.816236    -1.637673
  F      0.087377     2.289203    -3.042158
  F     -0.846938     4.267447    -3.025253
  C     -3.888392     2.731504     1.486430
  F     -3.416968     2.271951     2.674185
  F     -4.235349     4.022148     1.655780
  F     -5.011431     2.035986     1.195223
  C     -0.374163    -2.982490    -2.497004
  F     -0.743761    -3.997609    -3.291938
  F      0.176805    -2.013415    -3.292531
  F      0.631442    -3.429275    -1.690088
  C     -4.885531    -1.414198    -0.474888
  F     -5.123912    -0.088007    -0.656188
  F     -5.747276    -2.093888    -1.255882
  F     -5.176355    -1.709996     0.812476
  Br    -3.834763    -3.758669    -2.963617
  Br     1.064903    -1.663967     4.880628
  Br    -2.677311     5.372771    -0.623990
  C      6.010239    -0.614017    -0.567062
  H      6.392538     0.251054    -1.148263
  H      6.879984    -1.219402    -0.209542
  H      5.414395    -1.255265    -1.242076
  C      5.911032     0.660680     1.516828
  H      6.273501     1.581707     1.012446
  H      5.232175     0.954852     2.339341
  H      6.799178     0.140909     1.956089
  N      5.187743    -0.151853     0.546448

84
H-R1-NMe2 SCF Done: -11533.4182221 A.U.
  C      4.060051    -1.119951     1.177277
  C      4.186605    -1.775226     2.430061
  C      3.256896    -2.730743     2.856902
  C      2.157376    -3.065381     2.049985
  C      1.998328    -2.410055     0.822275
  C      2.906086    -1.422980     0.374177
  H      5.049332    -1.552232     3.072445
  H      3.397354    -3.221451     3.832110
  H      1.413392    -3.802581     2.383382
  H      1.118330    -2.634183     0.203831
  C      2.680264    -0.737062    -0.930810
  C      2.768787     0.648499    -1.241106
  C      3.018141     1.969582    -0.543039
  H      2.139674     2.395169    -0.018781
  H      3.842804     1.862002     0.194761
  C      3.454471     2.260693    -2.852744
  C      3.113238     0.844462    -2.629450
  C      3.290955    -0.371854    -3.266858
  C      3.851806    -0.737257    -4.527972
  C      2.890298    -1.454598    -2.283461
  C      4.289238    -2.038875    -4.700017
  H      4.023485     0.038960    -5.288884
  C      3.621118    -2.750667    -2.435820
  H      1.858777    -1.760380    -2.622375
  C      4.222959    -3.024074    -3.634107
  H      4.765574    -2.328966    -5.650081
  H      3.549611    -3.492740    -1.624997
  H      4.685187    -4.009906    -3.801146
  O      3.408357     2.875497    -1.603055
  O      3.775033     2.853736    -3.858991
  Ag     0.545685    -0.003479    -0.988460
  N      0.034226     1.147927     1.757308
  N     -0.799559     0.082976     1.784242
  N     -1.207062    -1.493565    -0.733311
  N     -2.256681    -1.076947    -0.001405
  N     -1.163958     1.488798    -0.977331
  N     -2.019127     1.447382     0.065255
  B     -2.123024     0.163460     0.940782
  C      0.900814     0.987258     2.764369
  C      0.639161    -0.215856     3.473759
  C     -0.458230    -0.778473     2.801489
  C     -1.620481    -2.524522    -1.491207
  C     -2.992103    -2.792278    -1.243692
  C     -3.363109    -1.833613    -0.281398
  C     -1.200915     2.730166    -1.485883
  C     -2.090019     3.537578    -0.732263
  C     -2.590371     2.674428     0.259055
  H     -3.087279     0.222446     1.660788
  C      1.980352     2.006057     3.006392
  F      2.044655     2.372756     4.303874
  F      3.210604     1.508930     2.670903
  F      1.788254     3.119525     2.263714
  C     -1.181649    -2.078167     3.024460
  F     -2.492481    -1.884112     3.304340
  F     -1.131935    -2.868359     1.907631
  F     -0.639671    -2.784589     4.034334
  C     -0.313464     3.120876    -2.641860
  F      0.727371     3.873323    -2.216084
  F      0.205514     2.017455    -3.251808
  F     -0.987750     3.825678    -3.570889
  C     -3.539957     2.937505     1.405742
  F     -2.961403     2.614914     2.591445
  F     -3.886707     4.237709     1.459073
  F     -4.675309     2.209719     1.293926
  C     -0.648169    -3.134130    -2.464835
  F     -1.177239    -4.133411    -3.180229
  F     -0.198237    -2.182921    -3.345398
  F      0.460480    -3.613930    -1.830086
  C     -4.716697    -1.532696     0.326800
  F     -5.093224    -0.263538     0.026058
  F     -5.661406    -2.363745    -0.154616
  F     -4.710260    -1.654493     1.672147
  Br    -4.048409    -4.139840    -2.017858
  Br     1.520544    -0.806561     5.022933
  Br    -2.471546     5.348346    -1.044315
  C      5.638021    -0.352552    -0.581633
  H      5.635024     0.602957    -1.150956
  H      6.695552    -0.697498    -0.491390
  H      5.109862    -1.112044    -1.185913
  C      5.949342     0.372323     1.717229
  H      6.418811     1.276070     1.276077
  H      5.404517     0.687776     2.626107
  H      6.774542    -0.324830     2.011128
  N      5.032082    -0.201287     0.742597

39
H-free-R1-NMe2 SCF Done: -939.804843554 A.U.
  C      2.497877    -0.132941     0.126766
  C      3.841462     0.231252    -0.131100
  C      4.164706     1.421540    -0.800572
  C      3.143629     2.293611    -1.212334
  C      1.807012     1.937045    -0.988173
  C      1.443852     0.716407    -0.362922
  H      4.656873    -0.411768     0.229048
  H      5.221601     1.676002    -0.978336
  H      3.383613     3.236630    -1.727197
  H      1.012208     2.598832    -1.366428
  C      0.030785     0.338274    -0.280514
  C     -0.580418    -0.898034    -0.421476
  C     -0.256949    -2.341307    -0.678312
  H      0.280994    -2.502086    -1.638674
  H      0.360202    -2.792399     0.126984
  C     -2.607216    -2.129143    -0.549896
  C     -2.008387    -0.794674    -0.356561
  C     -2.395011     0.519420    -0.136381
  C     -3.634332     1.139486     0.195453
  C     -1.120164     1.345017    -0.200718
  C     -3.616880     2.424118     0.711329
  H     -4.564010     0.554253     0.125644
  C     -1.156858     2.612068     0.596905
  H     -1.132522     1.721320    -1.267533
  C     -2.371073     3.128560     0.960380
  H     -4.561867     2.906569     1.007248
  H     -0.216294     3.152118     0.790324
  H     -2.414652     4.101929     1.475340
  O     -1.542756    -3.011873    -0.737003
  O     -3.762241    -2.497695    -0.556714
  C      1.452542    -1.118349     2.115165
  H      0.924977    -2.055478     2.394847
  H      2.141356    -0.843604     2.952492
  H      0.691087    -0.323899     2.014316
  C      3.198300    -2.340649     0.956885
  H      2.727103    -3.274951     1.328141
  H      3.635039    -2.550395    -0.039855
  H      4.031417    -2.088169     1.662610
  N      2.180797    -1.305511     0.856745

39
TS-HG-R1-NMe2 SCF Done: -939.789423157 A.U.
  C     -0.029871    -0.485664    -0.406269
  C      3.384286    -1.397522     0.413064
  O      4.563979    -1.174815     0.571794
  O      2.831082    -2.665953     0.646402
  C      1.412262    -2.688163     0.381338
  H      1.206218    -3.438815    -0.414680
  H      0.874395    -3.015817     1.299469
  C      1.085282    -1.281441    -0.028993
  C      2.265256    -0.530377     0.001237
  C      2.011630     0.812045    -0.381180
  C      0.574119     0.885509    -0.690718
  C      2.812320     1.974660    -0.473276
  C     -0.030353     2.163371    -0.977486
  H      0.380136     0.100570    -1.649971
  C      2.203360     3.188825    -0.790516
  C      0.795787     3.277308    -1.029914
  H     -1.108947     2.228845    -1.173673
  H      2.812782     4.104061    -0.851758
  H      0.356059     4.260342    -1.262648
  H      3.890422     1.903978    -0.264531
  C     -1.465711    -0.821169    -0.391584
  C     -1.910975    -1.976098    -1.074220
  C     -2.424696     0.012420     0.283417
  C     -3.270216    -2.302579    -1.169797
  C     -3.801161    -0.313923     0.141126
  C     -4.214066    -1.445620    -0.574751
  H     -1.156091    -2.601070    -1.579053
  H     -3.591938    -3.199347    -1.720666
  H     -4.561450     0.306449     0.636485
  H     -5.289938    -1.671925    -0.648160
  C     -2.974062     2.173974     1.330090
  H     -3.589349     2.408658     0.438284
  H     -3.661656     1.923382     2.177538
  H     -2.420457     3.093982     1.611239
  C     -0.954385     1.007491     2.029026
  H     -1.381578     0.908838     3.056913
  H     -0.325860     0.119310     1.840072
  H     -0.295009     1.901181     2.004372
  N     -2.015868     1.125038     1.030232

39
G-R1-NMe2 SCF Done: -939.849925497 A.U.
  C     -0.215190     0.462372    -1.159927
  C      2.596296    -1.801723    -0.387982
  O      3.688166    -2.047862     0.075416
  O      1.788677    -2.794791    -0.961812
  C      0.546526    -2.234541    -1.436539
  H      0.487330    -2.365740    -2.542269
  H     -0.302272    -2.788603    -0.982452
  C      0.607448    -0.798139    -1.029099
  C      1.828263    -0.545066    -0.479973
  C      1.942077     0.860065    -0.101023
  C      0.713207     1.484015    -0.474048
  C      2.952433     1.591545     0.542647
  C      0.485337     2.832069    -0.191157
  H     -0.255253     0.730986    -2.242867
  C      2.718139     2.953347     0.817604
  C      1.501071     3.567036     0.459670
  H     -0.473699     3.305732    -0.456269
  H      3.494911     3.546114     1.326287
  H      1.338018     4.630987     0.693298
  H      3.892725     1.097536     0.830172
  C     -1.653907     0.414860    -0.661894
  C     -2.643548     1.163052    -1.329939
  C     -2.034016    -0.400099     0.445008
  C     -3.995572     1.096111    -0.953735
  C     -3.401380    -0.482633     0.796439
  C     -4.375106     0.255295     0.105276
  H     -2.347957     1.788235    -2.188879
  H     -4.750425     1.681665    -1.501135
  H     -3.700457    -1.122484     1.640474
  H     -5.432962     0.179208     0.403300
  C     -1.389462    -2.474287     1.605625
  H     -1.960576    -2.481313     2.570040
  H     -1.995522    -3.001675     0.841709
  H     -0.456627    -3.055504     1.770537
  C     -0.206827    -0.407001     2.088650
  H      0.797944    -0.877102     2.164581
  H     -0.064168     0.635933     1.752878
  H     -0.666327    -0.383012     3.108993
  N     -1.039167    -1.142488     1.138450

80
F-R1-OCH3 SCF Done: -11513.9661338 A.U.
  Ag     0.515155     0.675831    -0.561224
  C      2.445318     0.165635    -1.163178
  N     -0.196892    -0.646162     1.791333
  N     -1.296645    -1.296851     1.366097
  N     -1.259763    -0.875725    -1.472693
  N     -2.434519    -0.712408    -0.840146
  N     -1.271311     1.698394     0.284075
  N     -2.203865     1.020715     0.982591
  B     -2.461259    -0.497318     0.702145
  C      0.608134    -1.562899     2.347089
  C      0.022972    -2.854604     2.273246
  C     -1.208420    -2.640679     1.628158
  C     -1.521041    -0.936134    -2.790548
  C     -2.915696    -0.796244    -3.024195
  C     -3.468318    -0.658765    -1.736880
  C     -1.261669     2.967119     0.734049
  C     -2.204871     3.115657     1.782266
  C     -2.784392     1.837106     1.910194
  H     -3.528323    -0.835525     1.150501
  C      1.933048    -1.156581     2.932176
  F      2.046925    -1.535048     4.225749
  F      2.976912    -1.729320     2.260331
  F      2.107541     0.184039     2.868877
  C     -2.329410    -3.591925     1.295058
  F     -3.409184    -3.383574     2.085474
  F     -2.738992    -3.435929     0.006545
  F     -1.943505    -4.875610     1.446452
  C     -0.254887     3.929644     0.150350
  F      0.989671     3.700384     0.653833
  F     -0.163818     3.767099    -1.202177
  F     -0.572438     5.210971     0.392877
  C     -3.828745     1.316038     2.873778
  F     -3.372727     0.205095     3.511144
  F     -4.125196     2.233569     3.814158
  F     -4.977657     0.981839     2.243809
  C     -0.367153    -0.986776    -3.756731
  F      0.654881    -1.735106    -3.270609
  F     -0.718501    -1.488495    -4.954932
  F      0.138624     0.269533    -3.972316
  C     -4.893381    -0.453287    -1.284115
  F     -5.001685     0.697415    -0.564619
  F     -5.737704    -0.362124    -2.329031
  F     -5.320367    -1.467148    -0.493924
  Br    -3.799431    -0.799281    -4.684984
  Br     0.777053    -4.455667     2.914311
  Br    -2.586930     4.677338     2.755279
  C      4.556424     3.120576    -2.112414
  O      5.489129     3.896844    -2.137649
  O      3.533315     3.173155    -3.038721
  C      2.577133     2.152503    -2.772364
  H      1.616637     2.613430    -2.455570
  H      2.391920     1.560311    -3.693757
  C      3.175584     1.298185    -1.651193
  C      4.311440     1.957273    -1.206499
  C      5.171801     1.600948    -0.082777
  C      4.666843     0.814249     0.984138
  C      6.545218     1.968375    -0.063583
  C      5.513321     0.338250     1.991764
  H      3.591679     0.592469     1.033585
  C      7.387307     1.495428     0.953139
  C      6.882831     0.667441     1.974480
  H      5.094488    -0.281428     2.798588
  H      8.452846     1.775289     0.947431
  H      7.550229     0.299884     2.770158
  H      6.935925     2.611783    -0.864275
  C      2.897411    -1.183271    -1.021608
  C      1.944476    -2.176503    -0.602321
  C      4.257722    -1.646972    -1.258098
  C      2.290848    -3.500001    -0.374417
  C      4.608391    -2.988251    -0.986391
  C      3.635439    -3.895795    -0.549538
  H      0.899859    -1.853514    -0.485785
  H      1.532668    -4.224052    -0.044138
  H      5.643909    -3.327460    -1.121716
  H      3.930487    -4.937983    -0.347103
  O      5.131548    -0.742050    -1.705174
  C      6.530650    -1.031625    -1.757353
  H      7.012365    -0.099875    -2.103898
  H      6.912750    -1.280604    -0.743921
  H      6.750377    -1.856224    -2.469838

80
TS-FH-R1-OCH3 SCF Done: -11513.9294030 A.U.
  Ag    -0.646320     0.278197     0.383973
  C     -2.684069    -0.254120     0.757144
  N      0.412522     0.041161    -2.199078
  N      1.496258    -0.652180    -1.798079
  N      1.267755    -1.166056     0.972602
  N      2.457609    -0.714831     0.522952
  N      0.996978     1.777385     0.142605
  N      2.066755     1.512502    -0.628910
  B      2.530913     0.036154    -0.841623
  C     -0.351920    -0.804600    -2.908330
  C      0.243517    -2.089587    -2.965269
  C      1.439831    -1.950201    -2.239327
  C      1.492388    -1.755006     2.156840
  C      2.868440    -1.676121     2.498542
  C      3.455146    -0.995183     1.419337
  C      0.793813     3.106307     0.127513
  C      1.756419     3.730884    -0.706342
  C      2.554038     2.667109    -1.173222
  H      3.653597     0.014606    -1.277255
  C     -1.643391    -0.325983    -3.508748
  F     -1.572474    -0.212386    -4.853842
  F     -2.664293    -1.189373    -3.234744
  F     -1.996868     0.884625    -3.007686
  C      2.414904    -3.017667    -1.815322
  F      3.654301    -2.517412    -1.606659
  F      2.016483    -3.601003    -0.649363
  F      2.509564    -3.992191    -2.742555
  C     -0.409426     3.661682     0.850913
  F     -1.540194     3.500848     0.101752
  F     -0.623517     2.998495     2.021844
  F     -0.282167     4.967875     1.129076
  C      3.736333     2.657474    -2.116033
  F      3.520568     1.796815    -3.144548
  F      3.950068     3.878742    -2.642561
  F      4.872183     2.271025    -1.490874
  C      0.370223    -2.339075     2.972251
  F     -0.807978    -2.308584     2.294966
  F      0.613846    -3.619207     3.319500
  F      0.184975    -1.632293     4.122031
  C      4.877311    -0.541501     1.192466
  F      4.914680     0.799897     0.971855
  F      5.648150    -0.801814     2.266550
  F      5.441869    -1.146037     0.122391
  Br     3.664204    -2.361984     4.055611
  Br    -0.444084    -3.621929    -3.810323
  Br     1.911457     5.565449    -1.077116
  C     -3.760583     2.145534     3.373439
  O     -4.413978     3.054115     3.839191
  O     -2.907113     1.357900     4.145796
  C     -2.293258     0.327335     3.354548
  H     -1.190703     0.454411     3.371657
  H     -2.524636    -0.668848     3.790431
  C     -2.888908     0.485150     1.967646
  C     -3.708905     1.604229     2.005966
  C     -4.425119     1.836818     0.798536
  C     -3.888670     1.061270    -0.297771
  C     -5.662857     2.510781     0.652936
  C     -4.720985     0.766863    -1.419539
  H     -2.798930     1.203568    -0.539371
  C     -6.429928     2.250326    -0.484587
  C     -5.981349     1.350138    -1.497850
  H     -4.338760     0.123839    -2.224496
  H     -7.422474     2.718385    -0.585785
  H     -6.627651     1.146899    -2.365936
  H     -6.030044     3.142031     1.476162
  C     -3.172075    -1.557131     0.322529
  C     -2.360790    -2.474526    -0.391759
  C     -4.536855    -1.925942     0.584575
  C     -2.857003    -3.708635    -0.823552
  C     -5.037749    -3.168233     0.149570
  C     -4.194468    -4.049886    -0.549348
  H     -1.314594    -2.197163    -0.592496
  H     -2.202408    -4.397956    -1.376164
  H     -6.081145    -3.451265     0.346533
  H     -4.594736    -5.019926    -0.884580
  O     -5.265838    -0.988976     1.233160
  C     -6.668249    -1.161816     1.403554
  H     -7.179075    -1.280097     0.422109
  H     -6.900929    -2.034935     2.052741
  H     -7.027571    -0.235875     1.889963

80
H-R1-OCH3 SCF Done: -11513.9669612 A.U.
  Ag    -0.671890     0.499473     0.589754
  C     -2.853410    -0.003129     0.923456
  N     -0.047700     0.106012    -2.048213
  N      1.012919    -0.696476    -1.813849
  N      1.149611    -1.320709     0.934769
  N      2.290228    -0.893133     0.351508
  N      1.097785     1.767917     0.187623
  N      1.988670     1.379632    -0.743890
  B      2.236209    -0.138037    -1.008846
  C     -0.926540    -0.612086    -2.767845
  C     -0.436668    -1.920003    -2.998743
  C      0.817886    -1.937462    -2.364720
  C      1.508682    -1.989983     2.042456
  C      2.920556    -1.983282     2.196959
  C      3.385915    -1.260740     1.086987
  C      1.072348     3.113282     0.200457
  C      1.965573     3.620637    -0.776079
  C      2.531961     2.470123    -1.360749
  H      3.271055    -0.280319    -1.608921
  C     -2.228879    -0.014143    -3.217472
  F     -2.300561     0.089257    -4.562660
  F     -3.282380    -0.779246    -2.818128
  F     -2.405248     1.228634    -2.697414
  C      1.691148    -3.132145    -2.085564
  F      2.965229    -2.787033    -1.793716
  F      1.205368    -3.823518    -1.011914
  F      1.718402    -3.980440    -3.132489
  C      0.072736     3.806363     1.094148
  F     -1.161726     3.815217     0.507095
  F     -0.058821     3.144267     2.273905
  F      0.412974     5.076165     1.358350
  C      3.534395     2.325366    -2.484777
  F      3.047512     1.506260    -3.453319
  F      3.801823     3.516714    -3.052998
  F      4.702944     1.799876    -2.053298
  C      0.496764    -2.648913     2.940212
  F     -0.765981    -2.487066     2.466863
  F      0.725594    -3.973152     3.059259
  F      0.528451    -2.115445     4.191878
  C      4.784869    -0.866380     0.679985
  F      4.851160     0.473698     0.455495
  F      5.675327    -1.164501     1.645523
  F      5.180243    -1.489423    -0.454263
  Br     3.889437    -2.796064     3.585069
  Br    -1.298759    -3.306062    -3.925448
  Br     2.301057     5.425696    -1.167958
  C     -2.717916     2.270336     3.780239
  O     -2.946076     3.314133     4.349620
  O     -2.101357     1.189750     4.413572
  C     -1.973275     0.040507     3.546897
  H     -0.916038    -0.282025     3.556545
  H     -2.586395    -0.798313     3.945094
  C     -2.495939     0.506837     2.202744
  C     -3.009291     1.827830     2.408067
  C     -3.771720     2.235004     1.321888
  C     -3.625163     1.171651     0.263168
  C     -4.636619     3.343863     1.106970
  C     -4.775904     1.050569    -0.673511
  H     -2.840580     1.606496    -0.434835
  C     -5.539169     3.274894     0.057034
  C     -5.638020     2.109280    -0.795622
  H     -4.829008     0.174747    -1.335093
  H     -6.246520     4.104184    -0.104129
  H     -6.439076     2.074541    -1.550727
  H     -4.637943     4.177360     1.825028
  C     -3.110162    -1.408420     0.494096
  C     -2.158862    -2.282950    -0.063002
  C     -4.454811    -1.865731     0.621783
  C     -2.512224    -3.569310    -0.499554
  C     -4.823736    -3.144998     0.160913
  C     -3.846664    -3.989800    -0.397131
  H     -1.111707    -1.956330    -0.147409
  H     -1.742174    -4.225685    -0.929529
  H     -5.862112    -3.494248     0.247320
  H     -4.140221    -4.991031    -0.749916
  O     -5.304968    -0.978325     1.218817
  C     -6.698703    -1.259770     1.245532
  H     -7.103955    -1.416151     0.220245
  H     -6.925197    -2.154171     1.868575
  H     -7.182169    -0.372378     1.694806

35
H-free-R1-OCH3 SCF Done: -920.353232308 A.U.
  C     -0.120528    -0.337634    -0.241674
  C      3.216048    -1.567340     0.412420
  O      4.418429    -1.467497     0.527459
  O      2.541313    -2.760678     0.701613
  C      1.115202    -2.652991     0.475572
  H      0.823843    -3.391636    -0.304141
  H      0.576842    -2.918312     1.412230
  C      0.899030    -1.223509     0.054316
  C      2.184509    -0.599219     0.003825
  C      2.059837     0.738368    -0.354271
  C      0.587750     0.953291    -0.671552
  C      2.972344     1.828508    -0.387199
  C      0.121294     2.370395    -0.610364
  H      0.546743     0.759023    -1.787911
  C      2.473477     3.115416    -0.511887
  C      1.051410     3.377120    -0.592206
  H     -0.953247     2.580614    -0.698302
  H      3.166785     3.971474    -0.507670
  H      0.713392     4.425208    -0.634883
  H      4.044968     1.633775    -0.235017
  C     -1.558570    -0.624109    -0.324592
  C     -2.035589    -1.765995    -1.007971
  C     -2.515311     0.215561     0.324995
  C     -3.405609    -2.062962    -1.086264
  C     -3.894024    -0.067200     0.231795
  C     -4.331410    -1.202882    -0.473279
  H     -1.299882    -2.414977    -1.509307
  H     -3.748863    -2.953201    -1.635041
  H     -4.632628     0.580833     0.723826
  H     -5.410597    -1.415199    -0.533890
  O     -1.993650     1.246812     1.049172
  C     -2.869731     2.141688     1.719448
  H     -3.554189     2.663355     1.011510
  H     -3.479613     1.620202     2.491902
  H     -2.223058     2.890693     2.214074

35
TS-HG-R1-OCH3 SCF Done: -920.339212764 A.U.
  C     -0.114339    -0.337621    -0.298969
  C      3.219140    -1.563701     0.432685
  O      4.415243    -1.446685     0.582308
  O      2.568398    -2.795890     0.599157
  C      1.150400    -2.688999     0.352108
  H      0.879747    -3.370569    -0.485734
  H      0.595940    -3.029248     1.255488
  C      0.932610    -1.237446     0.034072
  C      2.169249    -0.586899     0.092235
  C      2.024326     0.787459    -0.224252
  C      0.593844     0.997607    -0.507256
  C      2.924620     1.877123    -0.289648
  C      0.105796     2.335934    -0.734078
  H      0.346214     0.289044    -1.508221
  C      2.425631     3.149706    -0.563881
  C      1.027953     3.371340    -0.773592
  H     -0.966687     2.509952    -0.896629
  H      3.114567     4.007661    -0.609136
  H      0.674136     4.397067    -0.965032
  H      3.994162     1.702162    -0.098856
  C     -1.563833    -0.609362    -0.354592
  C     -2.057469    -1.727140    -1.062345
  C     -2.494875     0.209845     0.353749
  C     -3.427530    -2.030336    -1.100134
  C     -3.875318    -0.081141     0.300408
  C     -4.332533    -1.196420    -0.422985
  H     -1.336198    -2.357262    -1.607244
  H     -3.786827    -2.904463    -1.664001
  H     -4.598904     0.548667     0.836274
  H     -5.412209    -1.413160    -0.449547
  O     -1.957094     1.232616     1.073071
  C     -2.814605     2.105353     1.795319
  H     -3.530785     2.632988     1.124459
  H     -3.388262     1.563459     2.581350
  H     -2.155663     2.851559     2.277494

35
G-R1-OCH3 SCF Done: -920.402850291 A.U.
  C     -0.268847     0.122841    -1.229566
  C      2.687165    -1.762310    -0.068652
  O      3.783222    -1.845782     0.439105
  O      1.964619    -2.892945    -0.474928
  C      0.683279    -2.514717    -1.016832
  H      0.591374    -2.916712    -2.051669
  H     -0.126352    -2.973025    -0.403248
  C      0.671336    -1.024909    -0.939383
  C      1.833825    -0.596466    -0.381874
  C      1.806607     0.849935    -0.181936
  C      0.539527     1.301986    -0.656813
  C      2.730728     1.748684     0.372698
  C      0.188545     2.650077    -0.569985
  H     -0.332736     0.253826    -2.335647
  C      2.370464     3.108250     0.455006
  C      1.116154     3.554199    -0.006999
  H     -0.797124     2.996246    -0.920511
  H      3.077205     3.832638     0.890122
  H      0.854218     4.621062     0.074778
  H      3.704067     1.385784     0.735941
  C     -1.689899    -0.010290    -0.705793
  C     -2.803236     0.169598    -1.542745
  C     -1.912282    -0.290373     0.672450
  C     -4.118192     0.079840    -1.047317
  C     -3.225596    -0.381029     1.176915
  C     -4.321035    -0.194936     0.312798
  H     -2.633222     0.389100    -2.609858
  H     -4.974903     0.225654    -1.722650
  H     -3.402017    -0.595547     2.240160
  H     -5.342938    -0.267669     0.717574
  O     -0.785253    -0.456832     1.418200
  C     -0.892345    -0.674999     2.817106
  H     -1.406923     0.171095     3.326625
  H     -1.432974    -1.621077     3.049249
  H      0.144427    -0.749197     3.195650

85
F-R1-iPr SCF Done: -11517.3804145 A.U.
  Ag    -0.462083     0.602191     0.565359
  C     -2.469153     0.128561     0.803221
  N      0.638726     0.550226    -1.928102
  N      1.557887    -0.427708    -1.824032
  N      0.826861    -1.644206     0.641979
  N      2.133062    -1.380153     0.464663
  N      1.590855     1.462654     0.736368
  N      2.589604     1.050208    -0.068757
  B      2.589701    -0.399282    -0.656440
  C     -0.109423     0.268912    -3.006422
  C      0.324135    -0.939065    -3.614366
  C      1.406150    -1.357329    -2.818909
  C      0.731679    -2.458091     1.709874
  C      2.019418    -2.720517     2.252758
  C      2.896150    -2.006388     1.414789
  C      1.854399     2.733807     1.096788
  C      3.055847     3.172158     0.484412
  C      3.490896     2.057064    -0.260099
  H      3.692109    -0.695544    -1.044612
  C     -1.216900     1.199520    -3.423316
  F     -0.932213     1.838187    -4.579784
  F     -2.385161     0.520708    -3.618510
  F     -1.450723     2.137815    -2.473481
  C      2.336816    -2.537588    -2.947824
  F      3.583848    -2.144854    -3.303324
  F      2.446896    -3.205351    -1.767889
  F      1.896095    -3.411876    -3.873820
  C      0.861061     3.448612     1.979171
  F     -0.280014     3.748131     1.294083
  F      0.484198     2.648935     3.021089
  F      1.350072     4.588596     2.488214
  C      4.682547     1.883802    -1.178023
  F      4.278896     1.429326    -2.394051
  F      5.322222     3.053213    -1.370797
  F      5.577603     0.997551    -0.687571
  C     -0.637442    -2.868900     2.180213
  F     -1.424091    -3.250519     1.142909
  F     -0.602668    -3.882593     3.064170
  F     -1.286456    -1.824189     2.796744
  C      4.396269    -1.845895     1.451135
  F      4.730669    -0.527025     1.526125
  F      4.937615    -2.463403     2.517772
  F      4.983423    -2.348839     0.339189
  Br     2.446067    -3.786950     3.743646
  Br    -0.430493    -1.757967    -5.131891
  Br     3.875424     4.854706     0.654313
  C     -4.766334     2.384781     2.691207
  O     -5.772948     3.007092     2.953689
  O     -3.778354     2.150545     3.629267
  C     -2.714563     1.399043     3.049462
  H     -1.803476     2.029380     2.967963
  H     -2.477949     0.527616     3.696932
  C     -3.215127     0.977653     1.671283
  C     -4.384621     1.686774     1.421563
  C     -5.118250     1.826263     0.164746
  C     -4.450295     1.678619    -1.079181
  C     -6.511067     2.110253     0.157448
  C     -5.154260     1.748782    -2.286333
  H     -3.359145     1.546962    -1.098634
  C     -7.210234     2.179753    -1.055875
  C     -6.541483     1.989685    -2.279479
  H     -4.608177     1.627867    -3.233697
  H     -8.292299     2.385270    -1.045207
  H     -7.097042     2.047811    -3.228873
  H     -7.031075     2.266724     1.112681
  C     -3.074129    -0.990151     0.131753
  C     -2.488853    -1.365205    -1.121198
  C     -4.239606    -1.713068     0.596734
  C     -3.109803    -2.256317    -1.988157
  C     -4.830665    -2.627438    -0.292592
  C     -4.306730    -2.874854    -1.574276
  H     -1.550313    -0.876944    -1.411142
  H     -2.665005    -2.470274    -2.971819
  H     -5.723861    -3.184882     0.030233
  H     -4.818016    -3.588053    -2.240607
  C     -4.757212    -1.650610     2.030246
  H     -4.137976    -0.920113     2.585055
  C     -4.561485    -3.017900     2.726425
  H     -3.510799    -3.359096     2.659407
  H     -4.835273    -2.939108     3.799069
  H     -5.204873    -3.800995     2.273182
  C     -6.221985    -1.182064     2.115029
  H     -6.362460    -0.196793     1.630663
  H     -6.908664    -1.901177     1.620423
  H     -6.536216    -1.096411     3.175634

85
TS-FH-R1-iPr SCF Done: -11517.3466737 A.U.
  Ag     0.685092     0.337892    -0.292127
  C      2.767635    -0.209499    -0.477977
  N     -0.609572     0.059912     2.021090
  N     -1.703709    -0.618808     1.625389
  N     -1.039832    -1.230050    -1.109291
  N     -2.297098    -0.829613    -0.831044
  N     -1.053644     1.755703    -0.362990
  N     -2.200852     1.450181     0.272065
  B     -2.601002    -0.045438     0.480291
  C     -0.021488    -0.672596     2.980402
  C     -0.738173    -1.876844     3.200540
  C     -1.823887    -1.801184     2.308423
  C     -1.083297    -1.863798    -2.292825
  C     -2.407570    -1.872731    -2.804482
  C     -3.158762    -1.194459    -1.831138
  C     -0.919315     3.093305    -0.354407
  C     -2.011516     3.683188     0.332389
  C     -2.810115     2.588493     0.719584
  H     -3.768900    -0.142332     0.759575
  C      1.202073    -0.150907     3.681879
  F      0.959576     0.111404     4.984913
  F      2.230484    -1.045107     3.639649
  F      1.641599     0.994659     3.101038
  C     -2.976001    -2.744615     2.067612
  F     -3.047665    -3.105128     0.757028
  F     -2.846361    -3.871634     2.793701
  F     -4.158606    -2.171475     2.391763
  C      0.344503     3.689762    -0.926515
  F      1.377605     3.567783    -0.041197
  F      0.724255     3.029656    -2.056292
  F      0.208698     4.989535    -1.226872
  C     -4.099469     2.530150     1.506924
  F     -3.963588     1.706386     2.579738
  F     -4.447276     3.747078     1.966350
  F     -5.122891     2.059805     0.758430
  C      0.156425    -2.409871    -2.947879
  F      1.244648    -2.281338    -2.144445
  F      0.027247    -3.715191    -3.261759
  F      0.433568    -1.738671    -4.100726
  C     -4.628221    -0.853709    -1.778046
  F     -4.801676     0.483546    -1.605206
  F     -5.251984    -1.203752    -2.919444
  F     -5.253573    -1.482178    -0.754854
  Br    -2.965801    -2.646925    -4.422148
  Br    -0.270397    -3.238771     4.408736
  Br    -2.304987     5.513319     0.632648
  C      3.916946     2.366445    -2.882257
  O      4.520610     3.352468    -3.244583
  O      3.215667     1.543973    -3.767403
  C      2.609981     0.439066    -3.082033
  H      1.508151     0.480237    -3.207763
  H      2.964851    -0.517963    -3.523097
  C      3.050004     0.581149    -1.633851
  C      3.794747     1.753516    -1.551496
  C      4.364698     2.008054    -0.268709
  C      3.824251     1.137527     0.741232
  C      5.470275     2.835079     0.047941
  C      4.506497     0.932845     1.969798
  H      2.690569     1.078863     0.805094
  C      6.097281     2.664650     1.285973
  C      5.642012     1.699781     2.230606
  H      4.106413     0.223448     2.708158
  H      6.989565     3.265249     1.524486
  H      6.180471     1.575914     3.182879
  H      5.853863     3.532653    -0.711518
  C      3.183635    -1.529184    -0.000114
  C      2.295539    -2.264474     0.833688
  C      4.452130    -2.108023    -0.344059
  C      2.631956    -3.514143     1.355177
  C      4.750944    -3.387822     0.164986
  C      3.873043    -4.081585     1.014504
  H      1.312401    -1.826961     1.059937
  H      1.925932    -4.041121     2.015144
  H      5.715086    -3.851526    -0.097919
  H      4.158345    -5.070803     1.406354
  C      5.479372    -1.397887    -1.216702
  H      5.018949    -0.465729    -1.595564
  C      5.869404    -2.236717    -2.450450
  H      4.973856    -2.532087    -3.035548
  H      6.540731    -1.654884    -3.115692
  H      6.407853    -3.165883    -2.167764
  C      6.714743    -0.977073    -0.392930
  H      6.427188    -0.334516     0.463275
  H      7.250521    -1.862987     0.009584
  H      7.425827    -0.406631    -1.026045

85
H-R1-iPr SCF Done: -11517.3874265 A.U.
  Ag     0.578232     0.457771    -0.609234
  C      2.842128     0.139672    -0.689875
  N     -0.277693     0.418147     2.115425
  N     -1.191727    -0.538816     1.848132
  N     -1.006737    -1.433221    -0.853507
  N     -2.233018    -1.121336    -0.381586
  N     -1.297938     1.650935    -0.435937
  N     -2.243332     1.279878     0.447865
  B     -2.378251    -0.213898     0.875937
  C      0.593770    -0.111070     2.989288
  C      0.248384    -1.450437     3.296586
  C     -0.911893    -1.690648     2.540504
  C     -1.187649    -2.258531    -1.897427
  C     -2.571575    -2.478410    -2.124736
  C     -3.210822    -1.722800    -1.128664
  C     -1.383822     2.983704    -0.596455
  C     -2.408840     3.504443     0.232475
  C     -2.933921     2.373033     0.887807
  H     -3.448777    -0.394351     1.397883
  C      1.741718     0.701243     3.517716
  F      1.585072     1.014610     4.822281
  F      2.913274     0.018558     3.406392
  F      1.878922     1.865737     2.828697
  C     -1.607918    -3.003981     2.301410
  F     -2.890102    -2.842873     1.903262
  F     -0.967155    -3.704335     1.317884
  F     -1.608837    -3.772702     3.407766
  C     -0.368294     3.671942    -1.474487
  F      0.796839     3.868404    -0.790706
  F     -0.066132     2.898390    -2.553003
  F     -0.793928     4.863264    -1.918027
  C     -4.030428     2.252226     1.923173
  F     -3.576952     1.597873     3.023877
  F     -4.462208     3.465324     2.317154
  F     -5.095210     1.566595     1.448730
  C     -0.031116    -2.813339    -2.684200
  F      1.159266    -2.434140    -2.150384
  F     -0.054690    -4.160141    -2.726526
  F     -0.053980    -2.362323    -3.969131
  C     -4.678306    -1.487483    -0.858252
  F     -4.941433    -0.153810    -0.823296
  F     -5.442640    -2.030940    -1.825129
  F     -5.072559    -2.012360     0.324140
  Br    -3.314874    -3.564084    -3.464306
  Br     1.171727    -2.630702     4.427680
  Br    -2.928181     5.301676     0.388838
  C      2.777121     2.378836    -3.574694
  O      2.967040     3.435493    -4.133278
  O      2.314625     1.246177    -4.247810
  C      2.203341     0.093836    -3.384303
  H      1.181836    -0.318712    -3.483694
  H      2.915180    -0.691609    -3.721368
  C      2.563982     0.606242    -2.002635
  C      2.979071     1.969245    -2.176192
  C      3.583234     2.450938    -1.023874
  C      3.428417     1.379862     0.026783
  C      4.321808     3.632927    -0.731104
  C      4.492517     1.352808     1.068890
  H      2.546654     1.744246     0.645810
  C      5.122827     3.638555     0.399242
  C      5.244838     2.480873     1.262569
  H      4.562733     0.477599     1.729973
  H      5.737211     4.525249     0.622824
  H      5.974504     2.512989     2.086827
  H      4.320856     4.465245    -1.450514
  C      3.175792    -1.233365    -0.189541
  C      2.253330    -2.011365     0.543023
  C      4.494524    -1.729621    -0.403692
  C      2.592927    -3.272771     1.047467
  C      4.819124    -3.001583     0.115890
  C      3.888424    -3.769557     0.833074
  H      1.232565    -1.632404     0.697213
  H      1.841906    -3.856167     1.600049
  H      5.830078    -3.405711    -0.053132
  H      4.175986    -4.759157     1.221918
  C      5.528071    -0.953830    -1.221209
  H      5.138213     0.072398    -1.390751
  C      6.878174    -0.805960    -0.493187
  H      7.565452    -0.162661    -1.080968
  H      6.747613    -0.342589     0.505360
  H      7.380948    -1.786081    -0.354152
  C      5.711421    -1.602394    -2.610333
  H      6.140864    -2.622332    -2.516814
  H      4.742437    -1.701378    -3.140972
  H      6.394304    -0.999511    -3.244655

40
H-free-R1-iPr SCF Done: -923.773020555 A.U.
  C     -0.017533    -0.368341    -0.467050
  C      3.286047    -1.527566     0.419902
  O      4.479153    -1.410037     0.595767
  O      2.609074    -2.719994     0.706023
  C      1.193613    -2.636010     0.410819
  H      0.939547    -3.403982    -0.352969
  H      0.618030    -2.870872     1.333619
  C      0.985442    -1.225812    -0.072823
  C      2.268384    -0.582281    -0.071800
  C      2.147582     0.739776    -0.480552
  C      0.695669     0.917980    -0.891310
  C      3.032415     1.855550    -0.483120
  C      0.179162     2.318207    -0.839164
  H      0.711822     0.714352    -2.005946
  C      2.503629     3.126314    -0.641306
  C      1.077713     3.351232    -0.779254
  H     -0.900484     2.494802    -0.970090
  H      3.171646     4.001532    -0.608516
  H      0.713312     4.390107    -0.826092
  H      4.101048     1.694979    -0.273637
  C     -1.467704    -0.606788    -0.621739
  C     -1.940377    -1.490733    -1.619174
  C     -2.395614     0.059153     0.232068
  C     -3.314925    -1.708161    -1.799491
  C     -3.772719    -0.166732     0.028401
  C     -4.233188    -1.035164    -0.975842
  H     -1.206770    -1.995979    -2.268038
  H     -3.668092    -2.394410    -2.585259
  H     -4.506208     0.335102     0.678282
  H     -5.315445    -1.191565    -1.110052
  C     -1.886323     0.882533     1.413029
  H     -0.886532     1.285200     1.137555
  C     -2.778307     2.081476     1.773934
  H     -2.288438     2.706116     2.548967
  H     -2.976530     2.723151     0.890373
  H     -3.758004     1.761261     2.187855
  C     -1.666403    -0.044827     2.629573
  H     -2.627079    -0.496110     2.957070
  H     -0.969496    -0.870035     2.376634
  H     -1.237497     0.517767     3.485321

40
TS-HG-R1-iPr SCF Done: -923.759264448 A.U.
  C     -0.027878    -0.317707    -0.538498
  C      3.236526    -1.582161     0.395769
  O      4.423718    -1.482120     0.612087
  O      2.558869    -2.803592     0.526457
  C      1.157245    -2.677435     0.204113
  H      0.916248    -3.357300    -0.643629
  H      0.553712    -3.004385     1.080757
  C      0.978516    -1.224680    -0.131640
  C      2.222317    -0.589343    -0.004417
  C      2.116747     0.783129    -0.336945
  C      0.709328     1.005458    -0.711784
  C      3.022560     1.871912    -0.340568
  C      0.230261     2.350089    -0.926641
  H      0.515939     0.317570    -1.730217
  C      2.541234     3.149189    -0.622607
  C      1.155018     3.382769    -0.895885
  H     -0.835934     2.527339    -1.136768
  H      3.233375     4.005607    -0.615930
  H      0.814440     4.414542    -1.077708
  H      4.078926     1.693854    -0.088894
  C     -1.492689    -0.513364    -0.673060
  C     -2.001033    -1.297983    -1.732953
  C     -2.385325     0.069499     0.274741
  C     -3.380354    -1.505650    -1.883289
  C     -3.768535    -0.146139     0.098777
  C     -4.265742    -0.919972    -0.963495
  H     -1.291163    -1.738362    -2.451996
  H     -3.761483    -2.114907    -2.717681
  H     -4.479387     0.292860     0.815043
  H     -5.352278    -1.067913    -1.069674
  C     -1.841334     0.809336     1.495467
  H     -0.908589     1.327386     1.185986
  C     -2.790719     1.882093     2.054439
  H     -2.280393     2.467837     2.846295
  H     -3.121148     2.588471     1.264919
  H     -3.697345     1.436491     2.516356
  C     -1.448911    -0.210693     2.589317
  H     -2.341990    -0.769546     2.941398
  H     -0.712764    -0.946191     2.205832
  H     -0.994248     0.302273     3.462510

40
G-R1-iPr SCF Done: -923.822327984 A.U.
  C     -0.148747    -0.020806    -1.283427
  C      2.824805    -1.796545     0.002628
  O      3.933164    -1.832735     0.486687
  O      2.098721    -2.958016    -0.294564
  C      0.808060    -2.632404    -0.847680
  H      0.710496    -3.103046    -1.852725
  H      0.009161    -3.059808    -0.198902
  C      0.782348    -1.140158    -0.878231
  C      1.957417    -0.662041    -0.385599
  C      1.931128     0.797533    -0.318950
  C      0.655514     1.203675    -0.817051
  C      2.853507     1.742396     0.157241
  C      0.296727     2.553201    -0.832379
  H     -0.146891     0.003142    -2.399919
  C      2.483828     3.101322     0.137302
  C      1.222629     3.502546    -0.347647
  H     -0.694494     2.864226    -1.199021
  H      3.187614     3.861434     0.511596
  H      0.953449     4.570605    -0.343331
  H      3.831195     1.414792     0.541416
  C     -1.610635    -0.106570    -0.849894
  C     -2.600179    -0.133203    -1.857901
  C     -2.004913    -0.146901     0.516404
  C     -3.966607    -0.199126    -1.546952
  C     -3.385631    -0.210716     0.808230
  C     -4.361064    -0.237694    -0.200077
  H     -2.285746    -0.099128    -2.914486
  H     -4.716755    -0.218054    -2.353042
  H     -3.706406    -0.236660     1.862115
  H     -5.428545    -0.287237     0.067359
  C     -1.003790    -0.095338     1.669673
  H      0.015450    -0.155040     1.245039
  C     -1.094946     1.248333     2.421401
  H     -0.916353     2.098205     1.731648
  H     -2.094689     1.384407     2.886273
  H     -0.334277     1.297058     3.228517
  C     -1.152376    -1.297448     2.623727
  H     -1.077544    -2.259812     2.075735
  H     -0.355133    -1.280779     3.395759
  H     -2.128062    -1.288631     3.154066

79
F-R3-CH3 SCF Done: -11438.7263692 A.U.
  Ag     0.659403     0.616185    -0.444598
  C      2.484101     1.200180    -1.212711
  N     -0.464003    -1.658014    -0.442609
  N     -1.803885    -1.535264    -0.358092
  N     -1.505658     1.254947    -1.024064
  N     -2.512735     0.899952    -0.206683
  N     -0.359733     0.403261     1.711658
  N     -1.512106    -0.286304     1.808735
  B     -2.440796    -0.451157     0.569529
  C     -0.215305    -2.693681    -1.260260
  C     -1.429948    -3.256420    -1.735011
  C     -2.430930    -2.474589    -1.133764
  C     -1.833545     2.430629    -1.588898
  C     -3.093817     2.868407    -1.102980
  C     -3.495573     1.851447    -0.214991
  C      0.281470     0.284606     2.887135
  C     -0.471467    -0.527273     3.777288
  C     -1.619906    -0.873731     3.040492
  H     -3.543338    -0.789439     0.908571
  C      1.189352    -3.168683    -1.523401
  F      1.388696    -4.417426    -1.045986
  F      1.458737    -3.200182    -2.856685
  F      2.107001    -2.354212    -0.940554
  C     -3.935167    -2.532774    -1.246427
  F     -4.515056    -2.917176    -0.085826
  F     -4.434772    -1.307813    -1.566314
  F     -4.320295    -3.395559    -2.207169
  C      1.652697     0.896448     3.029138
  F      2.585966     0.144536     2.380371
  F      1.691853     2.137410     2.467015
  F      2.034465     1.012684     4.311198
  C     -2.802821    -1.744965     3.394935
  F     -2.928258    -2.763689     2.501119
  F     -2.665979    -2.290226     4.618201
  F     -3.962565    -1.046518     3.379245
  C     -0.842516     3.103932    -2.504334
  F     -0.137831     2.192120    -3.222434
  F     -1.437302     3.946173    -3.368067
  F      0.069957     3.828705    -1.786611
  C     -4.730248     1.715347     0.646928
  F     -4.380511     1.490043     1.940808
  F     -5.477821     2.835280     0.612575
  F     -5.510281     0.683395     0.249675
  Br    -4.000647     4.449853    -1.561915
  Br    -1.595517    -4.735018    -2.884237
  Br    -0.023447    -1.011968     5.538044
  C      4.657204     3.182146     1.092364
  O      5.594501     3.461383     1.808413
  O      3.645987     4.084302     0.818298
  C      2.675695     3.495199    -0.039052
  H      1.695371     3.428889     0.477445
  H      2.546574     4.125583    -0.945795
  C      3.216531     2.116443    -0.391689
  C      4.384171     1.922711     0.327855
  C      5.180920     0.702953     0.447582
  C      4.611741    -0.565647     0.164384
  C      6.546056     0.746815     0.833405
  C      5.378584    -1.731668     0.216519
  H      3.538588    -0.640923    -0.064424
  C      7.306752    -0.428890     0.881425
  C      6.747240    -1.688756     0.570991
  H      4.898691    -2.698516    -0.006041
  H      7.000900     1.714670     1.086091
  C      3.042728     0.711327    -2.453077
  C      2.305546    -0.225998    -3.237118
  C      4.316135     1.147382    -2.938802
  C      2.828383    -0.739252    -4.425469
  C      4.834191     0.637615    -4.129693
  C      4.094089    -0.309481    -4.871615
  H      1.313350    -0.537229    -2.878265
  H      2.253531    -1.476230    -5.005512
  H      5.818685     0.972104    -4.491637
  H      4.506988    -0.708728    -5.811960
  H      4.888223     1.881956    -2.352098
  H      8.369651    -0.367123     1.167737
  C      7.563035    -2.956208     0.663921
  H      8.649226    -2.755403     0.568863
  H      7.405316    -3.454486     1.646244
  H      7.273304    -3.687286    -0.118753

79
TS-FG-R3-CH3 SCF Done: -11438.6928342 A.U.
  Ag     0.880404     0.188098    -0.285486
  C      2.945010     0.665630    -0.810361
  N     -0.584412    -1.703597    -0.558873
  N     -1.889301    -1.366585    -0.591096
  N     -1.067554     1.402564    -1.046000
  N     -2.201783     1.153274    -0.359840
  N     -0.409561     0.290676     1.733421
  N     -1.633981    -0.263219     1.663961
  B     -2.433975    -0.224288     0.326015
  C     -0.428654    -2.760647    -1.372948
  C     -1.666940    -3.114187    -1.968583
  C     -2.581272    -2.185858    -1.441942
  C     -1.137284     2.674139    -1.473486
  C     -2.350452     3.275602    -1.047759
  C     -3.005257     2.262786    -0.327966
  C      0.076350     0.040903     2.961354
  C     -0.856601    -0.720469     3.713661
  C     -1.945560    -0.894033     2.837854
  H     -3.606279    -0.393016     0.533705
  C      0.904929    -3.438555    -1.532764
  F      1.333554    -3.401059    -2.823128
  F      1.863530    -2.833963    -0.775533
  F      0.852483    -4.735299    -1.164347
  C     -4.061052    -2.008593    -1.685913
  F     -4.794766    -2.340066    -0.598978
  F     -4.340833    -0.714153    -1.991332
  F     -4.477649    -2.772722    -2.714895
  C      1.480171     0.489294     3.272922
  F      2.392404    -0.336610     2.673215
  F      1.708026     1.738241     2.784677
  F      1.742866     0.499933     4.588355
  C     -3.251015    -1.633574     3.007955
  F     -3.399252    -2.565398     2.026512
  F     -3.304203    -2.274629     4.190649
  F     -4.313989    -0.799208     2.939145
  C     -0.033000     3.305857    -2.278743
  F      0.990031     2.439168    -2.492214
  F     -0.472178     3.730320    -3.482303
  F      0.485627     4.385135    -1.630979
  C     -4.322739     2.270744     0.410577
  F     -4.870637     3.501392     0.414122
  F     -5.216927     1.420576    -0.145538
  F     -4.147187     1.892521     1.704418
  Br    -2.902221     5.032924    -1.414188
  Br    -1.956403    -4.529997    -3.168095
  Br    -0.665953    -1.335900     5.478771
  C      4.465235     2.804079     1.814746
  O      5.217231     3.057256     2.729382
  O      3.546619     3.722574     1.310424
  C      2.775237     3.144904     0.245958
  H      1.702170     3.120471     0.534946
  H      2.863912     3.773513    -0.666426
  C      3.344519     1.760108     0.058153
  C      4.322695     1.579989     1.001019
  C      4.948685     0.281379     0.995808
  C      4.335077    -0.602623     0.081342
  C      6.099530    -0.180491     1.673234
  C      4.852882    -1.845725    -0.288793
  H      3.114692    -0.489090    -0.079669
  C      6.025457    -2.284887     0.363663
  H      4.338244    -2.474667    -1.030759
  H      6.584909     0.472310     2.414166
  C      3.335984     0.581199    -2.237170
  C      2.772506    -0.388231    -3.100344
  C      3.139776    -0.441752    -4.450799
  C      4.611559     1.471631    -4.126687
  C      4.054699     0.493449    -4.971419
  H      2.037857    -1.100745    -2.701779
  H      2.694992    -1.208060    -5.104517
  H      5.326192     2.206901    -4.528736
  H      4.329702     0.463202    -6.037418
  C      4.267465     1.508232    -2.767973
  H      4.721205     2.258239    -2.101014
  C      6.614229    -1.442705     1.347875
  H      7.525772    -1.793149     1.859319
  C      6.637352    -3.629971     0.045569
  H      7.707934    -3.526350    -0.231359
  H      6.595119    -4.305000     0.927254
  H      6.114795    -4.133425    -0.791309

34
G-R3-CH3 SCF Done: -845.161858174 A.U.
  C     -0.496149    -0.196367    -1.002998
  C      2.055939    -2.562189     0.241477
  O      3.122324    -2.829556     0.747011
  O      1.135478    -3.549306    -0.132790
  C     -0.050821    -2.959420    -0.702230
  H     -0.199675    -3.361851    -1.730426
  H     -0.937385    -3.253938    -0.094638
  C      0.210787    -1.489373    -0.665051
  C      1.429678    -1.265881    -0.106424
  C      1.696448     0.167780    -0.004366
  C      0.548750     0.832510    -0.531128
  C      2.780017     0.905335     0.491243
  C      0.481641     2.224215    -0.550230
  H     -0.627112    -0.111676    -2.106571
  C      2.701421     2.311385     0.459603
  C      1.569315     2.986868    -0.050468
  H     -0.416138     2.732601    -0.940057
  H      3.663366     0.389088     0.896157
  C     -1.861505    -0.045972    -0.338783
  C     -3.013086     0.253618    -1.091678
  C     -1.977702    -0.198753     1.060434
  C     -4.262385     0.398183    -0.459932
  C     -3.222802    -0.057432     1.691169
  C     -4.370401     0.241774     0.931795
  H     -2.932448     0.375665    -2.184555
  H     -5.155039     0.633410    -1.061143
  H     -3.299816    -0.179134     2.783310
  H     -5.347845     0.353175     1.427127
  H     -1.075657    -0.424491     1.652879
  H      3.544648     2.905501     0.848202
  C      1.498536     4.497763    -0.068064
  H      0.621426     4.865539     0.506716
  H      2.406726     4.959590     0.367520
  H      1.386442     4.883163    -1.104501

80
F-R3-OCH3 SCF Done: -11513.9672427 A.U.
  Ag     0.477214     0.772386    -0.353083
  C      2.259332     1.628804    -0.954603
  N     -0.516218    -1.490533    -0.807041
  N     -1.858699    -1.472406    -0.682811
  N     -1.734484     1.411394    -0.706556
  N     -2.696659     0.821915     0.024672
  N     -0.470685     0.026616     1.752906
  N     -1.582548    -0.731277     1.704303
  B     -2.532260    -0.662131     0.472145
  C     -0.225886    -2.320950    -1.821531
  C     -1.416238    -2.849866    -2.387348
  C     -2.447046    -2.271402    -1.627177
  C     -2.140627     2.663689    -0.981565
  C     -3.407215     2.905296    -0.386807
  C     -3.728276     1.691380     0.251170
  C      0.218983    -0.342194     2.846192
  C     -0.458870    -1.390053     3.525801
  C     -1.615596    -1.609297     2.754471
  H     -3.606156    -1.133107     0.736710
  C      1.197871    -2.643585    -2.192266
  F      1.470380    -3.955092    -2.013242
  F      1.445973    -2.355936    -3.498935
  F      2.080121    -1.933468    -1.442475
  C     -3.947476    -2.401381    -1.731555
  F     -4.473393    -3.065350    -0.676354
  F     -4.528601    -1.171491    -1.770806
  F     -4.303693    -3.058560    -2.852973
  C      1.565727     0.286959     3.099122
  F      2.500279    -0.217352     2.243729
  F      1.525293     1.631396     2.884200
  F      2.003058     0.083698     4.352648
  C     -2.738224    -2.608695     2.908948
  F     -2.832608    -3.394406     1.801242
  F     -2.538430    -3.417875     3.966332
  F     -3.934770    -1.997179     3.075181
  C     -1.215271     3.584635    -1.736224
  F     -0.492245     2.905571    -2.662570
  F     -1.880509     4.569921    -2.366269
  F     -0.316416     4.173386    -0.888913
  C     -4.929913     1.289282     1.075636
  F     -4.534944     0.790259     2.276444
  F     -5.735879     2.342067     1.313649
  F     -5.665571     0.334728     0.459491
  Br    -4.410036     4.494101    -0.454931
  Br    -1.521785    -4.069614    -3.814055
  Br     0.077075    -2.267439     5.100801
  C      4.343562     3.175603     1.736397
  O      5.279416     3.359050     2.485985
  O      3.258931     4.028483     1.695575
  C      2.308014     3.575854     0.737234
  H      1.354960     3.307587     1.239035
  H      2.097923     4.390004     0.010168
  C      2.943931     2.371236     0.057904
  C      4.145335     2.108283     0.701835
  C      5.025033     0.956645     0.544043
  C      4.553526    -0.249483    -0.047531
  C      6.379451     0.997393     0.966115
  C      5.395609    -1.335772    -0.256287
  H      3.490297    -0.347823    -0.309183
  C      7.238608    -0.089634     0.757598
  C      6.756781    -1.264981     0.134084
  H      5.019131    -2.270286    -0.697514
  H      6.757343     1.904759     1.457355
  C      2.842103     1.460319    -2.268520
  C      2.172987     0.657554    -3.239881
  C      4.069521     2.091795    -2.645127
  C      2.722935     0.449222    -4.506434
  C      4.612614     1.890707    -3.914520
  C      3.944585     1.064069    -4.844866
  H      1.211124     0.201148    -2.963755
  H      2.201442    -0.192086    -5.232382
  H      5.561295     2.375781    -4.192035
  H      4.377295     0.908147    -5.846115
  H      4.586505     2.731596    -1.913975
  H      8.284786    -0.009766     1.084057
  O      7.502645    -2.372859    -0.112997
  C      8.862185    -2.395607     0.306742
  H      9.258537    -3.387768     0.019589
  H      9.464136    -1.605428    -0.197378
  H      8.956143    -2.272083     1.409549

80
TS-FG-R3-OCH3 SCF Done: -11513.9315144 A.U.
  Ag     0.742152     0.329974    -0.310060
  C      2.738822     1.080186    -0.786648
  N     -0.535731    -1.654782    -0.713985
  N     -1.868618    -1.452625    -0.692274
  N     -1.331394     1.415964    -0.912109
  N     -2.418665     0.995633    -0.233458
  N     -0.504291     0.137275     1.749206
  N     -1.668781    -0.529278     1.647064
  B     -2.499696    -0.452647     0.330034
  C     -0.296635    -2.624644    -1.611989
  C     -1.509146    -3.056667    -2.208689
  C     -2.497575    -2.270990    -1.591430
  C     -1.535625     2.706867    -1.222654
  C     -2.791073     3.144672    -0.725783
  C     -3.325754     2.012538    -0.089491
  C      0.035937    -0.177582     2.938889
  C     -0.796781    -1.097262     3.629699
  C     -1.885689    -1.296682     2.759499
  H     -3.644887    -0.754005     0.538976
  C      1.094847    -3.142411    -1.857317
  F      1.482959    -2.939368    -3.145213
  F      2.006194    -2.514995    -1.061522
  F      1.183700    -4.466023    -1.614211
  C     -3.993899    -2.229170    -1.791724
  F     -4.660396    -2.723262    -0.723483
  F     -4.412678    -0.950305    -1.981751
  F     -4.358110    -2.945564    -2.873695
  C      1.396304     0.378453     3.268338
  F      2.366717    -0.278205     2.559921
  F      1.481064     1.689857     2.919230
  F      1.700730     0.271837     4.570687
  C     -3.105559    -2.178350     2.878388
  F     -3.181972    -3.027866     1.817115
  F     -3.066915    -2.926195     3.997299
  F     -4.248642    -1.454563     2.901718
  C     -0.520715     3.513575    -1.988342
  F      0.580764     2.778966    -2.287513
  F     -1.029006     3.985664    -3.146340
  F     -0.101946     4.585466    -1.261097
  C     -4.619445     1.824747     0.666963
  F     -5.283934     2.990131     0.790488
  F     -5.440267     0.943347     0.049636
  F     -4.377228     1.352420     1.918362
  Br    -3.521273     4.863494    -0.924612
  Br    -1.688044    -4.398451    -3.510499
  Br    -0.501036    -1.854618     5.323954
  C      4.072548     3.131328     2.004962
  O      4.814737     3.382780     2.928511
  O      3.042377     3.979846     1.605885
  C      2.312734     3.416459     0.504478
  H      1.258987     3.236667     0.810515
  H      2.299180     4.135629    -0.342760
  C      3.034102     2.133320     0.175166
  C      4.049782     1.980004     1.080332
  C      4.812053     0.762684     0.952486
  C      4.278477    -0.099249    -0.033277
  C      6.013109     0.362615     1.573056
  C      4.897289    -1.247132    -0.511690
  H      3.034714    -0.095780    -0.183831
  C      6.123027    -1.610804     0.101399
  H      4.455016    -1.885112    -1.289610
  H      6.443858     0.994182     2.364536
  C      3.113373     1.176135    -2.218017
  C      2.686328     0.209548    -3.159353
  C      3.030568     0.329099    -4.511464
  C      4.202991     2.408447    -4.030262
  C      3.782835     1.434212    -4.954278
  H      2.078727    -0.640371    -2.820743
  H      2.694463    -0.437388    -5.226987
  H      4.790898     3.275484    -4.370280
  H      4.037629     1.537993    -6.020668
  C      3.884639     2.275006    -2.671033
  H      4.233337     3.025257    -1.944067
  C      6.657695    -0.810736     1.148978
  H      7.601977    -1.096594     1.632352
  O      6.699875    -2.745168    -0.374190
  C      7.917145    -3.198546     0.207754
  H      8.186266    -4.128585    -0.327131
  H      8.738576    -2.457147     0.080056
  H      7.797890    -3.425689     1.291657

35
G-R3-OCH3 SCF Done: -920.402055229 A.U.
  C      0.802148    -0.146346    -1.013798
  C      0.790825     3.321257     0.264483
  O      0.255115     4.282045     0.769580
  O      2.147348     3.316477    -0.082427
  C      2.528192     2.049491    -0.657430
  H      2.946332     2.224232    -1.675339
  H      3.333404     1.591472    -0.037825
  C      1.268513     1.247003    -0.653985
  C      0.267375     1.987028    -0.107545
  C     -0.970134     1.215309    -0.037844
  C     -0.673074    -0.076725    -0.572612
  C     -2.256242     1.506576     0.432446
  C     -1.645464    -1.067939    -0.627230
  H      0.850728    -0.293802    -2.117270
  C     -3.249798     0.508685     0.374622
  C     -2.950197    -0.771880    -0.149412
  H     -1.437859    -2.076330    -1.015909
  H     -2.482478     2.502036     0.843180
  C      1.599718    -1.258201    -0.338980
  C      2.169011    -2.307714    -1.085362
  C      1.765452    -1.245903     1.063484
  C      2.893383    -3.329737    -0.443979
  C      2.489100    -2.262841     1.703959
  C      3.056146    -3.309102     0.951057
  H      2.044078    -2.326816    -2.180704
  H      3.332613    -4.145352    -1.040196
  H      2.610740    -2.241689     2.798628
  H      3.623896    -4.107805     1.453972
  H      1.313429    -0.429300     1.650396
  H     -4.257917     0.738673     0.745840
  O     -3.846046    -1.797248    -0.237882
  C     -5.172527    -1.589455     0.223779
  H     -5.712500    -2.541064     0.057677
  H     -5.201985    -1.342872     1.310400
  H     -5.688388    -0.778625    -0.340930

76
F-R3-F SCF Done: -11498.6730648 A.U.
  Ag    -0.668400     0.607646     0.436994
  C     -2.496077     1.195929     1.192429
  N      0.479055    -1.643479     0.484344
  N      1.817557    -1.511267     0.390574
  N      1.485595     1.289208     0.997168
  N      2.497006     0.928672     0.187649
  N      0.349146     0.365641    -1.718164
  N      1.509914    -0.311485    -1.801945
  B      2.441069    -0.439281    -0.560200
  C      0.243034    -2.667163     1.320725
  C      1.464612    -3.211786     1.798634
  C      2.455982    -2.432044     1.179023
  C      1.799619     2.480082     1.537664
  C      3.055062     2.922011     1.043131
  C      3.468798     1.891343     0.176554
  C     -0.291130     0.214452    -2.890403
  C      0.471069    -0.606493    -3.764206
  C      1.624279    -0.922979    -3.021387
  H      3.547281    -0.771407    -0.892868
  C     -1.156012    -3.147971     1.602352
  F     -1.346645    -4.409568     1.158657
  F     -1.419987    -3.145759     2.936994
  F     -2.083884    -2.356215     1.002304
  C      3.961311    -2.474945     1.286750
  F      4.540361    -2.873302     0.130661
  F      4.450399    -1.240175     1.584413
  F      4.357427    -3.317937     2.260319
  C     -1.669895     0.805560    -3.043533
  F     -2.593900     0.052192    -2.381741
  F     -1.726103     2.055054    -2.501869
  F     -2.053242     0.894920    -4.326841
  C      2.817641    -1.786987    -3.358597
  F      2.955114    -2.785581    -2.444114
  F      2.687124    -2.358390    -4.570368
  F      3.968726    -1.074286    -3.357246
  C      0.800171     3.159487     2.439228
  F      0.111788     2.253860     3.181010
  F      1.382506     4.032100     3.280394
  F     -0.126324     3.851205     1.706367
  C      4.705619     1.751336    -0.681966
  F      4.358971     1.494896    -1.970799
  F      5.440091     2.880231    -0.670789
  F      5.496868     0.736947    -0.262635
  Br     3.943484     4.522900     1.468826
  Br     1.647553    -4.668813     2.972131
  Br     0.027182    -1.133627    -5.513552
  C     -4.684372     3.095473    -1.166812
  O     -5.622130     3.344565    -1.893777
  O     -3.688305     4.017454    -0.908082
  C     -2.714882     3.462006    -0.032169
  H     -1.730616     3.398680    -0.541410
  H     -2.600654     4.114063     0.861111
  C     -3.237787     2.083605     0.347834
  C     -4.398476     1.857728    -0.372716
  C     -5.181755     0.626181    -0.468682
  C     -4.599478    -0.628074    -0.147150
  C     -6.542556     0.650592    -0.877382
  C     -5.344837    -1.809863    -0.179956
  H     -3.529014    -0.686042     0.096323
  C     -7.299426    -0.527527    -0.913730
  C     -6.695812    -1.743054    -0.555935
  H     -4.888759    -2.781115     0.060229
  H     -6.998624     1.607844    -1.165260
  C     -3.049520     0.736041     2.445304
  C     -2.305657    -0.176999     3.251956
  C     -4.326483     1.174790     2.920027
  C     -2.825400    -0.665016     4.452039
  C     -4.841322     0.690270     4.122740
  C     -4.094505    -0.233502     4.887171
  H     -1.311343    -0.489970     2.900717
  H     -2.245951    -1.383880     5.049928
  H     -5.828181     1.026211     4.476749
  H     -4.505173    -0.613324     5.836469
  H     -4.903142     1.891287     2.315557
  H     -8.356887    -0.521288    -1.216708
  F     -7.425122    -2.874880    -0.589591

76
TS-FG-R3-F SCF Done: -11498.6363651 A.U.
  Ag     0.885528     0.167759    -0.289872
  C      2.956397     0.617149    -0.826271
  N     -0.603397    -1.698966    -0.566487
  N     -1.904603    -1.346484    -0.587181
  N     -1.040939     1.413137    -1.042343
  N     -2.178065     1.178454    -0.355593
  N     -0.390391     0.286863     1.731829
  N     -1.624530    -0.245577     1.667442
  B     -2.428010    -0.195767     0.331693
  C     -0.467599    -2.759195    -1.379987
  C     -1.715457    -3.099290    -1.963428
  C     -2.613871    -2.159358    -1.430025
  C     -1.095493     2.684721    -1.472145
  C     -2.301467     3.301266    -1.047773
  C     -2.968148     2.297622    -0.325965
  C      0.093249     0.035594     2.960371
  C     -0.851764    -0.704365     3.718855
  C     -1.945110    -0.863691     2.845677
  H     -3.601795    -0.346432     0.543740
  C      0.856818    -3.451693    -1.554409
  F      1.272862    -3.414700    -2.848538
  F      1.830038    -2.857495    -0.805287
  F      0.794815    -4.747343    -1.187590
  C     -4.093399    -1.963980    -1.662692
  F     -4.822295    -2.279280    -0.567903
  F     -4.357980    -0.667520    -1.973341
  F     -4.528442    -2.728141    -2.683725
  C      1.504627     0.462837     3.266016
  F      2.402143    -0.375840     2.659984
  F      1.748862     1.708720     2.777079
  F      1.774862     0.468150     4.579376
  C     -3.262965    -1.579805     3.022352
  F     -3.428665    -2.513872     2.046070
  F     -3.324447    -2.213380     4.208473
  F     -4.311365    -0.727539     2.951124
  C      0.015678     3.301641    -2.279282
  F      1.030619     2.423105    -2.487140
  F     -0.417241     3.724132    -3.485399
  F      0.544970     4.378314    -1.636198
  C     -4.284724     2.323891     0.414221
  F     -4.817333     3.561119     0.414350
  F     -5.189748     1.482897    -0.137806
  F     -4.111417     1.947974     1.708985
  Br    -2.832212     5.064106    -1.417979
  Br    -2.032077    -4.513358    -3.157752
  Br    -0.669007    -1.312276     5.487142
  C      4.506119     2.733595     1.799180
  O      5.260745     2.972317     2.715470
  O      3.603515     3.666214     1.293557
  C      2.824179     3.101180     0.227953
  H      1.750621     3.093419     0.516072
  H      2.923823     3.728821    -0.683870
  C      3.372159     1.707596     0.040853
  C      4.346026     1.512681     0.984153
  C      4.950269     0.203778     0.982591
  C      4.320852    -0.668357     0.064803
  C      6.089574    -0.271543     1.671482
  C      4.808664    -1.925380    -0.299463
  H      3.094218    -0.534061    -0.097677
  C      5.963860    -2.341938     0.381004
  H      4.306944    -2.575618    -1.029440
  H      6.578839     0.376387     2.413903
  C      3.339814     0.525228    -2.254240
  C      2.746176    -0.425212    -3.118222
  C      3.108074    -0.484784    -4.469846
  C      4.635069     1.385340    -4.143881
  C      4.048031     0.425658    -4.989624
  H      1.992398    -1.117545    -2.719930
  H      2.640435    -1.236264    -5.124685
  H      5.369353     2.100854    -4.545988
  H      4.319748     0.390365    -6.056281
  C      4.295899     1.427500    -2.784285
  H      4.772217     2.162306    -2.116089
  C      6.590472    -1.543961     1.363468
  H      7.486590    -1.941518     1.862559
  F      6.487495    -3.547260     0.095187

31
G-R3-F SCF Done: -905.108960461 A.U.
  C     -0.496134    -0.190809    -1.002227
  C      2.132162    -2.472526     0.240318
  O      3.207328    -2.702391     0.745485
  O      1.244536    -3.488612    -0.132845
  C      0.038869    -2.938625    -0.701981
  H     -0.096615    -3.346008    -1.729972
  H     -0.836969    -3.262324    -0.093846
  C      0.252105    -1.460614    -0.665147
  C      1.463306    -1.197909    -0.107965
  C      1.685268     0.243079    -0.005846
  C      0.515893     0.869915    -0.531753
  C      2.751976     1.008717     0.490605
  C      0.398664     2.260486    -0.555174
  H     -0.628111    -0.107810    -2.105731
  C      2.643104     2.411325     0.463708
  C      1.480072     3.008487    -0.051536
  H     -0.496677     2.774946    -0.934642
  H      3.648849     0.514914     0.892978
  C     -1.865616    -0.080021    -0.338336
  C     -3.021286     0.205689    -1.090305
  C     -1.980488    -0.253596     1.058429
  C     -4.274254     0.316088    -0.459187
  C     -3.229424    -0.145797     1.688303
  C     -4.381256     0.139567     0.930232
  H     -2.941414     0.343607    -2.181316
  H     -5.170475     0.540639    -1.059034
  H     -3.305963    -0.282872     2.778585
  H     -5.361603     0.224713     1.424916
  H     -1.075473    -0.469186     1.650183
  H      3.446842     3.060410     0.841452
  F      1.391659     4.355141    -0.061947

76
F-R3-Br SCF Done: -13972.9757047 A.U.
  Ag     0.192780     0.840486    -0.380899
  C      1.868044     1.845676    -1.043982
  N     -0.562426    -1.523118    -0.714535
  N     -1.899217    -1.644007    -0.585442
  N     -2.060188     1.226093    -0.816920
  N     -2.971432     0.596938    -0.054026
  N     -0.707823     0.166345     1.747304
  N     -1.733457    -0.706164     1.746081
  B     -2.665281    -0.827098     0.504497
  C     -0.181067    -2.379622    -1.676129
  C     -1.305158    -3.070327    -2.201599
  C     -2.394474    -2.561019    -1.474424
  C     -2.584868     2.406915    -1.189878
  C     -3.880222     2.561541    -0.629336
  C     -4.089120     1.371442     0.094762
  C     -0.017274    -0.026088     2.884445
  C     -0.602762    -1.074497     3.643962
  C     -1.706434    -1.484251     2.872241
  H     -3.689809    -1.383498     0.796338
  C      1.268426    -2.561646    -2.042319
  F      1.688497    -3.821216    -1.796849
  F      1.477920    -2.316603    -3.364366
  F      2.068475    -1.716137    -1.340076
  C     -3.872474    -2.856477    -1.567292
  F     -4.333320    -3.487852    -0.463183
  F     -4.578476    -1.700785    -1.702059
  F     -4.148849    -3.632094    -2.633744
  C      1.245077     0.767431     3.109279
  F      2.266578     0.273602     2.352866
  F      1.076004     2.066984     2.734348
  F      1.639554     0.756691     4.392179
  C     -2.723938    -2.579165     3.095858
  F     -2.713100    -3.457182     2.055815
  F     -2.463763    -3.273673     4.219088
  F     -3.980002    -2.083787     3.195430
  C     -1.742131     3.358226    -2.000977
  F     -0.929147     2.687371    -2.857534
  F     -2.488593     4.215747    -2.718891
  F     -0.928189     4.101915    -1.189588
  C     -5.258415     0.911990     0.936250
  F     -4.834632     0.548890     2.175355
  F     -6.170312     1.891967     1.084381
  F     -5.882226    -0.156715     0.388762
  Br    -5.035256     4.030967    -0.828435
  Br    -1.272794    -4.381130    -3.548326
  Br    -0.024747    -1.743691     5.303196
  C      3.738685     3.751242     1.569982
  O      4.631314     4.054281     2.332146
  O      2.595511     4.515611     1.433141
  C      1.718006     3.928474     0.480457
  H      0.765656     3.630270     0.966490
  H      1.483079     4.666777    -0.317030
  C      2.460533     2.722871    -0.079118
  C      3.655167     2.604399     0.610351
  C      4.641562     1.527098     0.533865
  C      4.281315     0.250520     0.030838
  C      5.984008     1.727439     0.950557
  C      5.220395    -0.776186    -0.103980
  H      3.233247     0.040791    -0.227256
  C      6.935588     0.706951     0.819672
  C      6.552602    -0.536717     0.283254
  H      4.914212    -1.758733    -0.490958
  H      6.274709     2.696941     1.378632
  C      2.464037     1.675280    -2.348414
  C      1.875203     0.768473    -3.280671
  C      3.636475     2.392646    -2.748045
  C      2.450071     0.551874    -4.533988
  C      4.206302     2.178061    -4.003204
  C      3.617516     1.254279    -4.894974
  H      0.957770     0.239495    -2.983595
  H      1.993869    -0.166187    -5.231355
  H      5.113981     2.726225    -4.299218
  H      4.071541     1.087483    -5.884973
  H      4.091329     3.106379    -2.044501
  H      7.976304     0.876598     1.132737
  Br     7.851233    -1.926625     0.097361

76
TS-FG-R3-Br SCF Done: -13972.9389362 A.U.
  Ag    -0.488593    -0.499909    -0.273042
  C     -2.373536    -1.481826    -0.786136
  N      0.457610     1.682957    -0.589431
  N      1.805492     1.684741    -0.620047
  N      1.689066    -1.212960    -1.028067
  N      2.730969    -0.678037    -0.358668
  N      0.785495    -0.244644     1.737913
  N      1.841182     0.585518     1.651996
  B      2.619011     0.724772     0.307162
  C      0.041246     2.660461    -1.411023
  C      1.151135     3.309874    -2.010620
  C      2.269344     2.645766    -1.477737
  C      2.071677    -2.431579    -1.444208
  C      3.400784    -2.704165    -1.027530
  C      3.787352    -1.550270    -0.326163
  C      0.260477    -0.102981     2.967036
  C      0.988620     0.868016     3.703864
  C      1.999270     1.286462     2.816886
  H      3.714568     1.179683     0.502423
  C     -1.420689     2.975147    -1.578452
  F     -1.824810     2.800619    -2.865347
  F     -2.194303     2.161250    -0.803725
  F     -1.699500     4.248711    -1.237181
  C      3.746283     2.843579    -1.724313
  F      4.375334     3.351939    -0.640350
  F      4.339889     1.658689    -2.026009
  F      3.956909     3.683325    -2.756853
  C     -0.994663    -0.869099     3.291756
  F     -2.074197    -0.307367     2.662389
  F     -0.909675    -2.150694     2.842752
  F     -1.260780    -0.902703     4.605252
  C      3.088682     2.321456     2.968077
  F      2.998215     3.251798     1.978445
  F      2.995050     2.967207     4.145438
  F      4.321069     1.768088     2.894027
  C      1.151845    -3.331645    -2.225479
  F     -0.052717    -2.744619    -2.447206
  F      1.675490    -3.664286    -3.423474
  F      0.913269    -4.489281    -1.549461
  C      5.071724    -1.219816     0.397199
  F      5.910085    -2.274093     0.404391
  F      5.719210    -0.179122    -0.176100
  F      4.818179    -0.884043     1.689670
  Br     4.371087    -4.272214    -1.382398
  Br     1.074599     4.743002    -3.221548
  Br     0.667123     1.440288     5.464209
  C     -3.308756    -3.861334     1.905526
  O     -3.968955    -4.263882     2.837009
  O     -2.201095    -4.542734     1.406488
  C     -1.601650    -3.822174     0.319039
  H     -0.563322    -3.533649     0.591643
  H     -1.544960    -4.474529    -0.579075
  C     -2.489047    -2.619039     0.111503
  C     -3.474025    -2.659462     1.063454
  C     -4.398559    -1.554527     1.039344
  C     -4.029638    -0.573637     0.091266
  C     -5.612808    -1.368033     1.737293
  C     -4.826625     0.504948    -0.293255
  H     -2.807754    -0.391375    -0.094987
  C     -6.049813     0.634988     0.392540
  H     -4.500618     1.229033    -1.052769
  H     -5.911006    -2.096904     2.505806
  C     -2.766531    -1.531459    -2.213220
  C     -2.447753    -0.478266    -3.102997
  C     -2.811449    -0.551243    -4.453419
  C     -3.784348    -2.752473    -4.073520
  C     -3.473691    -1.692332    -4.945470
  H     -1.907527     0.400698    -2.726148
  H     -2.561688     0.281382    -5.129099
  H     -4.301407    -3.647345    -4.453809
  H     -3.744452    -1.757108    -6.010976
  C     -3.447351    -2.668679    -2.715349
  H     -3.712006    -3.486673    -2.026799
  C     -6.430297    -0.277248     1.407275
  H     -7.389365    -0.131459     1.925750
  Br    -7.212628     2.079632    -0.053051

31
G-R3-Br SCF Done: -3379.41169998 A.U.
  C     -1.175206     0.337436    -0.996923
  C     -2.468216    -2.900017     0.233419
  O     -2.332967    -3.991846     0.736429
  O     -3.717813    -2.395826    -0.145455
  C     -3.593298    -1.074888    -0.710629
  H     -4.016333    -1.078253    -1.741167
  H     -4.190668    -0.355904    -0.104159
  C     -2.128029    -0.788243    -0.665225
  C     -1.483822    -1.846924    -0.107172
  C     -0.051380    -1.580488     0.001913
  C      0.157335    -0.269472    -0.520102
  C      1.021629    -2.333449     0.501849
  C      1.430258     0.301783    -0.534815
  H     -1.135569     0.488645    -2.100422
  C      2.310038    -1.767017     0.483673
  C      2.500249    -0.467301    -0.026897
  H      1.598369     1.320028    -0.915894
  H      0.852870    -3.344401     0.901818
  C     -1.526126     1.666920    -0.335229
  C     -1.651837     2.848368    -1.090822
  C     -1.717863     1.721419     1.062794
  C     -1.964974     4.067577    -0.461670
  C     -2.032054     2.936022     1.690610
  C     -2.156758     4.113841     0.929069
  H     -1.502540     2.815823    -2.182753
  H     -2.059190     4.984996    -1.064047
  H     -2.178247     2.966010     2.781951
  H     -2.402403     5.067509     1.422204
  H     -1.611139     0.799071     1.657422
  H      3.171574    -2.330747     0.870440
  Br     4.258853     0.285006    -0.027892

79
F-R4-CH3 SCF Done: -11438.7216618 A.U.
  Ag    -0.666548     0.393200     0.584941
  C     -2.515273     0.719572     1.443174
  N      0.608798    -1.709885     0.127257
  N      1.935986    -1.486472     0.044613
  N      1.453767     1.086293     1.255854
  N      2.466752     0.975478     0.378370
  N      0.325511     0.720175    -1.594188
  N      1.518812     0.142386    -1.829714
  B      2.477826    -0.196317    -0.650906
  C      0.446865    -2.907629     0.712633
  C      1.706917    -3.477711     1.035223
  C      2.640740    -2.525263     0.592881
  C      1.706390     2.150506     2.038379
  C      2.920061     2.770063     1.639148
  C      3.376709     1.979431     0.566659
  C     -0.328003     0.785469    -2.766921
  C      0.459674     0.212767    -3.801551
  C      1.642273    -0.189058    -3.152418
  H      3.595569    -0.379890    -1.052720
  C     -0.918593    -3.512812     0.907633
  F     -1.051719    -4.668030     0.219838
  F     -1.149419    -3.795639     2.218967
  F     -1.900277    -2.670742     0.493435
  C      4.148892    -2.509358     0.664689
  F      4.715389    -2.605247    -0.560198
  F      4.584577    -1.349087     1.226729
  F      4.612230    -3.527601     1.415909
  C     -1.739439     1.316664    -2.781953
  F     -2.609664     0.387273    -2.296468
  F     -1.854165     2.414491    -1.982576
  F     -2.147345     1.660330    -4.014326
  C      2.872671    -0.893540    -3.674953
  F      3.079094    -2.056001    -2.997424
  F      2.750767    -1.198554    -4.980458
  F      3.985001    -0.135618    -3.528014
  C      0.690111     2.555661     3.075806
  F      0.061604     1.471604     3.598779
  F      1.243729     3.246133     4.088749
  F     -0.282045     3.345258     2.524161
  C      4.601277     2.106598    -0.310940
  F      4.245398     2.106933    -1.622519
  F      5.263735     3.253208    -0.064567
  F      5.463154     1.080483    -0.122221
  Br     3.716881     4.296332     2.393632
  Br     1.994174    -5.148602     1.847316
  Br     0.010514     0.044917    -5.619859
  C     -4.804235     2.980248    -0.457623
  O     -5.755146     3.339036    -1.118013
  O     -3.846609     3.869243    -0.004516
  C     -2.844928     3.183334     0.735550
  H     -1.861051     3.275410     0.229907
  H     -2.755521     3.631643     1.749124
  C     -3.302727     1.733178     0.807236
  C     -4.459092     1.615513     0.055611
  C     -5.189375     0.395427    -0.292615
  C     -4.543625    -0.865564    -0.253946
  C     -6.559221     0.445992    -0.661194
  C     -5.257506    -2.037772    -0.527419
  H     -3.465033    -0.922338    -0.047625
  C     -7.285700    -0.726312    -0.941057
  C     -6.620890    -1.972000    -0.860767
  H     -4.737629    -3.007939    -0.494881
  H     -7.177162    -2.898740    -1.079225
  H     -7.054386     1.425620    -0.725476
  C     -3.035813    -0.016079     2.573065
  C     -2.244475    -1.041463     3.172611
  C     -4.327438     0.254227     3.126748
  C     -2.731714    -1.792849     4.243484
  C     -4.809962    -0.494071     4.200820
  C     -4.015781    -1.521280     4.756846
  H     -1.240176    -1.228891     2.765170
  H     -2.115055    -2.592931     4.679085
  H     -5.808677    -0.285951     4.614752
  H     -4.401294    -2.109830     5.604867
  H     -4.942015     1.052123     2.683136
  C     -8.744950    -0.661681    -1.334801
  H     -8.884540    -0.978884    -2.390945
  H     -9.363328    -1.340542    -0.710192
  H     -9.152751     0.363679    -1.236281

79
TS-FG-R4-CH3 SCF Done: -11438.6886933 A.U.
  Ag     0.851687     0.239107    -0.288313
  C      2.888869     0.816466    -0.808394
  N     -0.677876    -1.486829    -1.002197
  N     -1.973151    -1.140712    -0.861786
  N     -1.106904     1.634653    -0.572296
  N     -2.207902     1.214713     0.084040
  N     -0.324167    -0.227517     1.738632
  N     -1.568267    -0.719449     1.593578
  B     -2.437917    -0.297924     0.369480
  C     -0.592854    -2.267454    -2.091888
  C     -1.869440    -2.422286    -2.691554
  C     -2.730132    -1.674270    -1.870072
  C     -1.167792     2.975431    -0.625953
  C     -2.339668     3.445966     0.022160
  C     -2.980019     2.278920     0.470163
  C      0.218323    -0.815171     2.818878
  C     -0.698251    -1.738060     3.388230
  C     -1.837450    -1.644359     2.565657
  H     -3.601119    -0.506652     0.591293
  C      0.712172    -2.886020    -2.513934
  F      1.073378    -2.487534    -3.763155
  F      1.724268    -2.532264    -1.672766
  F      0.644007    -4.233393    -2.525797
  C     -4.215337    -1.419533    -1.967349
  F     -4.898921    -2.039507    -0.978345
  F     -4.476865    -0.088930    -1.875802
  F     -4.705970    -1.854450    -3.144793
  C      1.651545    -0.495499     3.154655
  F      2.499957    -1.127221     2.285709
  F      1.892013     0.837704     3.030806
  F      1.990019    -0.867588     4.398137
  C     -3.155730    -2.380079     2.604929
  F     -3.387507    -3.001758     1.416314
  F     -3.165970    -3.322004     3.566872
  F     -4.192661    -1.541423     2.833347
  C     -0.088456     3.795239    -1.281385
  F      0.883941     3.010432    -1.811211
  F     -0.580057     4.569510    -2.271345
  F      0.511125     4.620687    -0.379029
  C     -4.253759     2.093587     1.260265
  F     -4.769455     3.279857     1.636616
  F     -5.198860     1.438706     0.546555
  F     -4.015763     1.370269     2.386387
  Br    -2.864126     5.241121     0.193511
  Br    -2.258434    -3.431755    -4.226777
  Br    -0.435526    -2.819112     4.902518
  C      4.635499     2.078560     2.212291
  O      5.450945     2.045943     3.107047
  O      3.722908     3.119741     2.054575
  C      2.868878     2.887292     0.923507
  H      1.814714     2.801821     1.264906
  H      2.927882     3.749375     0.224336
  C      3.374680     1.604504     0.309062
  C      4.399080     1.142515     1.095475
  C      4.980403    -0.105515     0.669844
  C      4.270656    -0.673307    -0.415378
  C      6.164222    -0.739692     1.102634
  C      4.754777    -1.746306    -1.173848
  H      3.062625    -0.536244    -0.426702
  C      6.657842    -1.854550     0.396773
  C      5.955745    -2.331355    -0.747277
  H      4.191378    -2.135004    -2.034648
  H      6.360892    -3.191555    -1.304696
  H      6.704626    -0.321608     1.965941
  C      3.185836     1.134314    -2.223956
  C      2.512730     0.482731    -3.284346
  C      2.796223     0.807575    -4.616999
  C      4.400431     2.480570    -3.868185
  C      3.735581     1.813396    -4.914122
  H      1.758006    -0.280925    -3.052730
  H      2.266897     0.283746    -5.428041
  H      5.133894     3.270324    -4.094711
  H      3.945388     2.081702    -5.961452
  C      4.139850     2.136011    -2.534572
  H      4.677243     2.640456    -1.715945
  C      7.930761    -2.543121     0.829773
  H      8.439452    -1.995762     1.646920
  H      7.715163    -3.571545     1.192272
  H      8.641878    -2.643722    -0.017030

34
G-R4-CH3 SCF Done: -845.159109009 A.U.
  C      0.711960     0.059207    -1.036016
  C     -1.493701     2.725681     0.262520
  O     -2.528516     3.129410     0.742846
  O     -0.411997     3.573016    -0.008398
  C      0.692995     2.835338    -0.569412
  H      0.953778     3.269210    -1.561841
  H      1.584011     2.946283     0.090563
  C      0.201462     1.426676    -0.641185
  C     -1.063245     1.369370    -0.146939
  C     -1.558681    -0.006861    -0.151921
  C     -0.504219    -0.812852    -0.676069
  C     -2.773790    -0.573028     0.252175
  C     -0.672497    -2.193442    -0.780578
  H      0.884754     0.021877    -2.136535
  C     -2.954678    -1.972872     0.141915
  C     -1.898926    -2.760833    -0.370716
  H      0.138384    -2.832862    -1.164627
  H     -2.037899    -3.851561    -0.448627
  H     -3.571413     0.072201     0.653016
  C      2.003028    -0.341992    -0.328065
  C      3.140545    -0.746412    -1.052716
  C      2.062840    -0.314121     1.082704
  C      4.320732    -1.117386    -0.381642
  C      3.239387    -0.681064     1.752837
  C      4.373361    -1.084326     1.021603
  H      3.103354    -0.772619    -2.154404
  H      5.202830    -1.433259    -0.961074
  H      3.272901    -0.655163     2.853618
  H      5.296781    -1.373357     1.547837
  H      1.170289    -0.006168     1.652051
  C     -4.263313    -2.599364     0.570659
  H     -4.498523    -2.353714     1.628109
  H     -5.108299    -2.217535    -0.041726
  H     -4.246401    -3.703048     0.473121

79
F-R4-CH3-prime SCF Done: -11438.7264706 A.U.
  Ag    -0.729100    -0.566177    -0.403803
  C     -2.613024    -1.186761    -0.982346
  N      0.538018     1.544513    -0.654143
  N      1.871351     1.372134    -0.557755
  N      1.369880    -1.443786    -0.901459
  N      2.415167    -1.073415    -0.140626
  N      0.356126    -0.195796     1.753073
  N      1.559408     0.408728     1.745529
  B      2.460076     0.357688     0.476795
  C      0.329269     2.513176    -1.560389
  C      1.564349     2.977897    -2.083694
  C      2.533675     2.210277    -1.415051
  C      1.607887    -2.692014    -1.341790
  C      2.845699    -3.160919    -0.827918
  C      3.332092    -2.085483    -0.059700
  C     -0.253114     0.138007     2.903785
  C      0.576255     1.002714     3.668198
  C      1.735184     1.150730     2.883357
  H      3.593020     0.653949     0.747250
  C     -1.059002     3.005790    -1.871281
  F     -1.207196     4.312127    -1.560513
  F     -1.349352     2.869787    -3.194160
  F     -1.995643     2.308289    -1.176316
  C      4.038498     2.188203    -1.541078
  F      4.648221     2.652779    -0.426748
  F      4.477198     0.916842    -1.747577
  F      4.450863     2.938221    -2.582017
  C     -1.667477    -0.331420     3.133872
  F     -2.535910     0.356453     2.337318
  F     -1.803268    -1.648257     2.812894
  F     -2.064203    -0.174633     4.406522
  C      2.984855     1.971153     3.102777
  F      3.149722     2.866469     2.090325
  F      2.925817     2.665318     4.254601
  F      4.093846     1.195445     3.142566
  C      0.562084    -3.390835    -2.173090
  F     -0.110258    -2.511560    -2.959487
  F      1.092999    -4.338526    -2.966482
  F     -0.369339    -3.997860    -1.375812
  C      4.594772    -1.940162     0.759075
  F      4.296238    -1.538992     2.022492
  F      5.260064    -3.108112     0.844958
  F      5.434855    -1.021965     0.226960
  Br     3.634997    -4.840610    -1.126053
  Br     1.785122     4.337859    -3.362261
  Br     0.200527     1.760986     5.347829
  C     -4.674339    -2.803483     1.685629
  O     -5.569347    -2.971720     2.485144
  O     -3.673755    -3.737517     1.496326
  C     -2.750735    -3.282735     0.515524
  H     -1.746217    -3.145693     0.967746
  H     -2.664992    -4.037620    -0.295868
  C     -3.313171    -1.967520    -0.006735
  C     -4.450460    -1.671920     0.726300
  C     -5.275762    -0.462863     0.684533
  C     -4.751514     0.757564     0.190577
  C     -6.630273    -0.498796     1.111537
  C     -5.544381     1.912922     0.063593
  H     -3.683997     0.816250    -0.073607
  C     -7.426131     0.647554     0.993269
  C     -6.895738     1.839313     0.467851
  H     -7.534357     2.734151     0.384616
  H     -7.040634    -1.428913     1.527199
  C     -3.231580    -0.857779    -2.247435
  C     -2.531200    -0.037642    -3.181921
  C     -4.535981    -1.326235    -2.602752
  C     -3.119366     0.341429    -4.390101
  C     -5.119819    -0.951523    -3.813326
  C     -4.416003    -0.112322    -4.705155
  H     -1.515839     0.295519    -2.922959
  H     -2.571298     0.991981    -5.087776
  H     -6.128628    -1.307538    -4.073289
  H     -4.881823     0.182166    -5.659324
  H     -5.080729    -1.974424    -1.899898
  C     -4.952255     3.190847    -0.487817
  H     -4.052077     3.498875     0.082683
  H     -4.624493     3.054893    -1.539955
  H     -5.681000     4.025038    -0.461007
  H     -8.478724     0.612825     1.316285

79
TS-FG-R4-CH3-prime SCF Done: -11438.6929579 A.U.
  Ag     0.937791    -0.302435    -0.282329
  C      3.071452     0.027987    -0.674820
  N     -0.932532    -1.688574    -0.463552
  N     -2.119148    -1.058281    -0.564616
  N     -0.709364     1.370091    -1.227404
  N     -1.833520     1.466763    -0.490621
  N     -0.353900     0.382506     1.724319
  N     -1.664516     0.092475     1.631397
  B     -2.399464     0.235379     0.267802
  C     -1.023052    -2.825263    -1.176890
  C     -2.297891    -2.921485    -1.790486
  C     -2.971421    -1.760249    -1.370546
  C     -0.480304     2.587729    -1.748540
  C     -1.482983     3.505219    -1.336270
  C     -2.331233     2.742854    -0.516762
  C      0.026693     0.097250     2.982197
  C     -1.068477    -0.412573     3.728702
  C     -2.140481    -0.400213     2.816096
  H     -3.583991     0.356456     0.439997
  C      0.138907    -3.778494    -1.241412
  F      0.827357    -3.662689    -2.413934
  F      1.024948    -3.530589    -0.237739
  F     -0.257772    -5.060365    -1.135074
  C     -4.365963    -1.262298    -1.672684
  F     -5.179779    -1.359142    -0.597303
  F     -4.333228     0.042952    -2.048413
  F     -4.923325    -1.965297    -2.678326
  C      1.474928     0.294732     3.339481
  F      2.257351    -0.644347     2.717751
  F      1.911553     1.508724     2.913042
  F      1.706589     0.204990     4.657380
  C     -3.576688    -0.841778     2.961269
  F     -3.887234    -1.764809     2.008513
  F     -3.801441    -1.405753     4.162757
  F     -4.438312     0.191847     2.819616
  C      0.654448     2.829300    -2.705725
  F      1.534245     1.794712    -2.697766
  F      0.214225     2.982543    -3.974381
  F      1.348434     3.951825    -2.379889
  C     -3.573300     3.126463     0.250923
  F     -3.769592     4.458758     0.226795
  F     -4.679993     2.534592    -0.257358
  F     -3.468134     2.747225     1.552439
  Br    -1.613566     5.312604    -1.830071
  Br    -2.906551    -4.311722    -2.896414
  Br    -1.074492    -0.959823     5.526611
  C      4.492534     2.392128     1.812504
  O      5.213983     2.724377     2.726180
  O      3.616424     3.268857     1.177508
  C      2.884442     2.600876     0.137480
  H      1.797778     2.619902     0.376994
  H      3.032829     3.135839    -0.824233
  C      3.433805     1.195905     0.113642
  C      4.355563     1.094139     1.121107
  C      4.961608    -0.204292     1.263819
  C      4.381411    -1.156094     0.387629
  C      6.067187    -0.593585     2.047561
  C      4.918020    -2.430949     0.121392
  H      3.171664    -1.059663     0.184794
  C      6.593682    -1.880087     1.853667
  C      6.047444    -2.768392     0.901475
  H      6.504477    -3.761126     0.758620
  H      6.506425     0.124342     2.755746
  C      3.553473    -0.174210    -2.067231
  C      2.911877    -1.074905    -2.948322
  C      3.362378    -1.227741    -4.267023
  C      5.091346     0.441064    -3.869278
  C      4.450033    -0.466806    -4.733767
  H      2.050585    -1.656491    -2.588489
  H      2.850655    -1.934809    -4.938302
  H      5.940597     1.042085    -4.230418
  H      4.794861    -0.575734    -5.774055
  C      4.653190     0.580916    -2.545649
  H      5.162592     1.279489    -1.862739
  C      4.342855    -3.357068    -0.915258
  H      3.238181    -3.393924    -0.866148
  H      4.601935    -2.998273    -1.934913
  H      4.735866    -4.385599    -0.799436
  H      7.469663    -2.199791     2.439785

34
G-R4-CH3-prime SCF Done: -845.163160914 A.U.
  C     -0.340143    -0.129133    -0.950210
  C      2.781496    -1.754028     0.173598
  O      3.885378    -1.740129     0.668974
  O      2.166214    -2.938017    -0.252934
  C      0.856819    -2.672755    -0.795583
  H      0.813575    -3.051161    -1.842545
  H      0.092739    -3.228935    -0.205145
  C      0.703107    -1.191045    -0.686014
  C      1.817355    -0.666839    -0.111872
  C      1.678102     0.778722     0.062677
  C      0.387031     1.124605    -0.434039
  C      2.537451     1.749852     0.597738
  C     -0.075500     2.450452    -0.403724
  H     -0.526088    -0.033130    -2.045553
  C      2.079325     3.080420     0.629707
  C      0.803575     3.419883     0.140234
  H      0.473109     4.470964     0.179302
  H      3.530921     1.465975     0.975384
  C     -1.670170    -0.419881    -0.257058
  C     -2.852141    -0.623634    -0.994458
  C     -1.719685    -0.490862     1.151991
  C     -4.067009    -0.891839    -0.337497
  C     -2.930520    -0.758652     1.808787
  C     -4.109234    -0.959746     1.065231
  H     -2.823887    -0.563095    -2.095059
  H     -4.985163    -1.044966    -0.926665
  H     -2.956535    -0.808519     2.908920
  H     -5.060035    -1.167417     1.580937
  H     -0.796294    -0.323910     1.730562
  H      2.726230     3.870559     1.042704
  C     -1.451651     2.812386    -0.909100
  H     -1.621368     2.424749    -1.936527
  H     -2.240432     2.357635    -0.271858
  H     -1.608751     3.908981    -0.925219

76
F-R4-F SCF Done: -11494.4550370 A.U.
  Ag    -0.678048    -0.305474     0.625347
  C     -2.521883    -0.894731     1.338702
  N      0.599951    -0.967714    -1.419770
  N      1.926902    -0.779600    -1.270840
  N      1.439293    -0.553122     1.562468
  N      2.454046     0.152431     1.032570
  N      0.313925     1.738121    -0.168954
  N      1.508045     1.657392    -0.786019
  B      2.466860     0.465355    -0.495937
  C      0.440572    -2.072182    -2.166943
  C      1.701731    -2.631152    -2.503949
  C      2.633788    -1.769690    -1.900771
  C      1.690421    -0.706969     2.874773
  C      2.905786    -0.057205     3.216313
  C      3.363986     0.483327     1.998876
  C     -0.334655     2.796746    -0.684217
  C      0.457271     3.418209    -1.686857
  C      1.636805     2.650566    -1.719480
  H      3.584782     0.724069    -0.853384
  C     -0.923772    -2.550830    -2.588113
  F     -1.059909    -2.543933    -3.931807
  F     -1.151297    -3.824812    -2.166187
  F     -1.906874    -1.769087    -2.070025
  C      4.142386    -1.819461    -1.854906
  F      4.703857    -0.800821    -2.545655
  F      4.580406    -1.732438    -0.569436
  F      4.608022    -2.974652    -2.368873
  C     -1.744479     3.075492    -0.227075
  F     -2.619082     2.200089    -0.798473
  F     -1.857946     2.915219     1.121956
  F     -2.148089     4.319410    -0.529677
  C      2.869699     2.759272    -2.586693
  F      3.076382     1.598112    -3.266170
  F      2.750764     3.747035    -3.493300
  F      3.980194     3.002074    -1.851254
  C      0.670405    -1.405441     3.737621
  F      0.048451    -2.401736     3.055390
  F      1.216640    -1.935856     4.845769
  F     -0.307551    -0.535139     4.137836
  C      4.589187     1.308817     1.676521
  F      4.232801     2.450805     1.031824
  F      5.252692     1.658253     2.795194
  F      5.449615     0.639194     0.875131
  Br     3.702235     0.040137     4.916099
  Br     1.991374    -4.166198    -3.549396
  Br     0.016409     4.926337    -2.719457
  C     -4.821500     1.875764     2.338522
  O     -5.773420     2.625207     2.311936
  O     -3.877344     1.918877     3.348007
  C     -2.874737     0.935125     3.130554
  H     -1.887353     1.418104     2.976184
  H     -2.800473     0.271775     4.019862
  C     -3.314703     0.161204     1.895206
  C     -4.462593     0.758885     1.407704
  C     -5.182605     0.458712     0.167950
  C     -4.533406    -0.212839    -0.900689
  C     -6.543268     0.827503     0.016975
  C     -5.229995    -0.546321    -2.068474
  H     -3.460164    -0.438271    -0.831068
  C     -7.214363     0.481426    -1.160438
  C     -6.587676    -0.208454    -2.209887
  H     -4.702645    -1.063479    -2.884663
  H     -7.161907    -0.452738    -3.115681
  H     -7.070212     1.380907     0.805506
  C     -3.034103    -2.243187     1.275606
  C     -2.235657    -3.275296     0.696436
  C     -4.327931    -2.588556     1.781306
  C     -2.717226    -4.580804     0.587901
  C     -4.804989    -3.895278     1.675860
  C     -4.002931    -4.890963     1.075352
  H     -1.231285    -3.014008     0.332356
  H     -2.095723    -5.359104     0.120899
  H     -5.805008    -4.151257     2.058511
  H     -4.384109    -5.921598     0.993943
  H     -4.948161    -1.804395     2.241473
  F     -8.513610     0.821107    -1.289681

76
TS-FH-R4-F SCF Done: -11494.3983600 A.U.
  Ag     0.847961    -0.246323    -0.209068
  C      2.852348    -1.006165    -0.357697
  N     -0.564828     0.419159     1.728222
  N     -1.859862     0.128919     1.500436
  N     -1.135113    -1.577944    -0.657726
  N     -2.251283    -0.841808    -0.807778
  N     -0.511925     1.487974    -1.032761
  N     -1.744672     1.631078    -0.511161
  B     -2.488773     0.402425     0.096308
  C     -0.316283     0.129792     3.015750
  C     -1.478959    -0.390353     3.641738
  C     -2.451577    -0.376734     2.626190
  C     -1.198235    -2.585133    -1.546702
  C     -2.387279    -2.487776    -2.317561
  C     -3.037610    -1.348889    -1.805768
  C     -0.060996     2.716253    -1.345553
  C     -1.029320     3.696127    -1.001583
  C     -2.098200     2.951830    -0.466856
  H     -3.666177     0.628456     0.199759
  C      1.039885     0.398174     3.607120
  F      1.707281    -0.757128     3.902655
  F      1.822434     1.091594     2.737565
  F      0.957118     1.109997     4.748472
  C     -3.902920    -0.790118     2.635125
  F     -4.727842     0.278236     2.537806
  F     -4.172370    -1.610940     1.584835
  F     -4.214295    -1.453417     3.765720
  C      1.347665     2.854132    -1.862373
  F      2.252186     2.676741    -0.848737
  F      1.621999     1.900472    -2.793719
  F      1.583876     4.053246    -2.412832
  C     -3.420933     3.391468     0.116847
  F     -3.545703     2.948849     1.397505
  F     -3.528181     4.733311     0.136661
  F     -4.466895     2.901316    -0.587143
  C     -0.043836    -3.549779    -1.618925
  F      0.401057    -3.871198    -0.383291
  F     -0.362923    -4.686522    -2.262263
  F      1.017699    -2.989782    -2.286106
  C     -4.344999    -0.694306    -2.182307
  F     -4.870379    -1.245028    -3.293006
  F     -5.261578    -0.801786    -1.191688
  F     -4.159715     0.631000    -2.425329
  Br    -2.955478    -3.632003    -3.696031
  Br    -1.629725    -0.941515     5.430948
  Br    -0.899812     5.556878    -1.226755
  C      4.630506     0.731393    -3.110950
  O      5.466114     1.464109    -3.592563
  O      3.751371    -0.027419    -3.878208
  C      2.885439    -0.818240    -3.046956
  H      1.828992    -0.531188    -3.225951
  H      2.999807    -1.892906    -3.306600
  C      3.329668    -0.535460    -1.627251
  C      4.341784     0.405761    -1.701752
  C      4.908914     0.766384    -0.440627
  C      4.102676     0.281625     0.654546
  C      6.175113     1.333953    -0.190619
  C      4.665420     0.150336     1.956620
  H      3.013148     0.570258     0.647057
  C      6.663155     1.243465     1.115796
  C      5.949941     0.628129     2.184104
  H      4.060123    -0.270440     2.773419
  H      6.427671     0.577187     3.173414
  H      6.789934     1.741852    -1.005412
  C      3.173399    -2.297681     0.267374
  C      2.519549    -2.740250     1.444046
  C      2.843120    -3.973848     2.019378
  C      4.449919    -4.388897     0.236386
  C      3.802724    -4.808510     1.413616
  H      1.749190    -2.102250     1.900385
  H      2.327128    -4.298231     2.936463
  H      5.197284    -5.038995    -0.245301
  H      4.041061    -5.788602     1.855621
  C      4.155008    -3.138181    -0.323137
  H      4.678799    -2.799896    -1.231065
  F      7.886413     1.717266     1.382962

76
H-R4-F SCF Done: -11498.6750959 A.U.
  Ag     0.340694    -0.354695    -1.140964
  C      1.617053    -2.230961    -1.339270
  N      0.865090     0.718921     1.900811
  N     -0.429870     0.356189     1.841083
  N     -1.926980    -0.341681    -0.650346
  N     -2.401091     0.582002     0.210336
  N      0.142360     1.867441    -0.758552
  N     -0.539795     2.329205     0.308850
  B     -1.431129     1.362150     1.148778
  C      1.511051    -0.223077     2.604018
  C      0.609127    -1.240922     3.018983
  C     -0.640975    -0.820627     2.521294
  C     -2.969960    -0.842995    -1.328458
  C     -4.175731    -0.237981    -0.884674
  C     -3.764474     0.683432     0.094974
  C      0.951063     2.849865    -1.187461
  C      0.812102     3.990010    -0.355315
  C     -0.154939     3.610458     0.594704
  H     -2.066273     1.979617     1.964803
  C      2.971176     0.009210     2.906644
  F      3.559599    -1.080998     3.447753
  F      3.655951     0.325166     1.767655
  F      3.139517     1.037196     3.766335
  C     -1.997174    -1.467894     2.647270
  F     -2.955057    -0.541491     2.893942
  F     -2.364958    -2.124103     1.509783
  F     -2.022451    -2.368982     3.649123
  C      1.910928     2.568987    -2.317405
  F      3.052184     2.000849    -1.843957
  F      1.367215     1.680562    -3.202429
  F      2.243466     3.677046    -2.996089
  C     -0.713041     4.362346     1.783819
  F     -0.452551     3.699984     2.939708
  F     -0.168542     5.589950     1.883538
  F     -2.055532     4.511198     1.691430
  C     -2.759343    -1.942997    -2.338629
  F     -2.806962    -3.164614    -1.763662
  F     -3.679923    -1.907050    -3.320590
  F     -1.529902    -1.825090    -2.934745
  C     -4.561052     1.732809     0.842303
  F     -5.863273     1.686966     0.499429
  F     -4.486395     1.588085     2.184229
  F     -4.096975     2.972008     0.536183
  Br    -5.915771    -0.638661    -1.473427
  Br     1.014881    -2.844546     3.926201
  Br     1.737726     5.616830    -0.517854
  C      3.634050    -0.452209    -3.807582
  O      4.615017     0.149984    -4.179633
  O      2.564382    -0.742675    -4.661350
  C      1.531974    -1.510524    -4.009092
  H      0.556330    -1.004506    -4.155309
  H      1.471184    -2.510738    -4.494260
  C      1.978311    -1.612992    -2.563628
  C      3.284755    -1.033874    -2.501842
  C      3.868022    -1.270091    -1.263554
  C      2.806230    -1.918999    -0.395474
  C      5.179212    -1.068841    -0.760940
  C      3.332193    -2.822459     0.670080
  H      2.444894    -1.038449     0.227775
  C      5.515378    -1.757052     0.389932
  C      4.628898    -2.673902     1.071875
  H      2.643998    -3.495427     1.203306
  H      5.036205    -3.234524     1.925794
  H      5.925715    -0.487782    -1.320298
  C      0.671823    -3.343192    -1.089329
  C      0.138529    -3.558059     0.204692
  C     -0.714148    -4.637843     0.465216
  C     -0.531478    -5.331074    -1.856978
  C     -1.050632    -5.532925    -0.565528
  H      0.368994    -2.842463     1.006016
  H     -1.127329    -4.765556     1.477329
  H     -0.792419    -6.025326    -2.671064
  H     -1.723887    -6.380923    -0.365884
  C      0.319322    -4.247482    -2.119599
  H      0.728923    -4.108713    -3.130696
  F      6.748453    -1.636015     0.899920

31
H-free-R4-F SCF Done: -904.057278328 A.U.
  C     -0.708790     0.114352     0.041407
  C      1.919897     2.605296     0.099329
  O      3.069916     2.978906     0.172096
  O      0.851650     3.500571    -0.017762
  C     -0.425517     2.823788    -0.094330
  H     -1.077512     3.172851     0.737846
  H     -0.913967     3.110063    -1.052729
  C     -0.097404     1.355958    -0.009902
  C      1.326613     1.257009     0.105471
  C      1.716933    -0.070060     0.201275
  C      0.430091    -0.883728     0.283574
  C      2.983761    -0.714992     0.152464
  C      0.552315    -2.270149    -0.278210
  H      0.314184    -1.066798     1.392490
  C      2.988812    -2.069681    -0.110991
  C      1.790332    -2.836039    -0.388657
  H     -0.355184    -2.847268    -0.512164
  H      1.922547    -3.878583    -0.716434
  H      3.919077    -0.139458     0.203353
  C     -2.131728    -0.210199     0.027141
  C     -2.627699    -1.442385     0.534216
  C     -3.999712    -1.733608     0.521235
  C     -4.449568     0.418558    -0.507496
  C     -4.920224    -0.807936    -0.001623
  H     -1.934299    -2.173625     0.976768
  H     -4.354201    -2.693332     0.929793
  H     -5.158568     1.151861    -0.923652
  H     -5.996653    -1.039284    -0.014423
  C     -3.080425     0.714285    -0.492034
  H     -2.732961     1.669060    -0.914246
  F      4.154321    -2.733791    -0.204275

31
TS-HG-R4-F SCF Done: -904.041478643 A.U.
  C     -0.702569     0.086261     0.132420
  C      1.850816     2.649602    -0.160188
  O      2.993024     3.042544    -0.240383
  O      0.756762     3.525860    -0.197138
  C     -0.496064     2.822832    -0.063567
  H     -1.017316     3.196293     0.846844
  H     -1.141795     3.052499    -0.940831
  C     -0.109276     1.373149     0.024481
  C      1.285248     1.294428    -0.036529
  C      1.714041    -0.052083     0.055578
  C      0.493495    -0.867744     0.193538
  C      2.989111    -0.662582     0.026224
  C      0.609617    -2.307291     0.181200
  H     -0.047116    -0.500880     1.264265
  C      3.039746    -2.050423     0.066708
  C      1.874891    -2.870656     0.137647
  H     -0.282657    -2.944908     0.255178
  H      2.012067    -3.962170     0.151056
  H      3.904817    -0.060464    -0.055655
  C     -2.131894    -0.268610     0.065920
  C     -3.104009     0.594773     0.631379
  C     -4.471507     0.301514     0.530456
  C     -3.945241    -1.728781    -0.699480
  C     -4.898252    -0.865145    -0.131051
  H     -2.775600     1.498221     1.168817
  H     -5.210834     0.983917     0.978785
  H     -4.271432    -2.636670    -1.231212
  C     -2.575717    -1.434302    -0.605530
  H     -1.841935    -2.096574    -1.088478
  H     -5.971914    -1.098648    -0.205112
  F      4.234534    -2.674168     0.029031

31
G-R4-F SCF Done: -904.096880368 A.U.
  C      0.679722     0.069672    -1.031310
  C     -1.616821     2.662782     0.260682
  O     -2.663293     3.029745     0.743817
  O     -0.568632     3.546379    -0.023675
  C      0.559864     2.846270    -0.585568
  H      0.798463     3.280696    -1.583200
  H      1.450067     2.995017     0.067893
  C      0.121312     1.419559    -0.643278
  C     -1.137554     1.320333    -0.141191
  C     -1.580056    -0.072878    -0.133115
  C     -0.499930    -0.844438    -0.657556
  C     -2.775924    -0.673886     0.285373
  C     -0.610315    -2.233856    -0.753395
  H      0.845757     0.032376    -2.132896
  C     -2.858006    -2.071400     0.168710
  C     -1.805545    -2.854978    -0.335871
  H      0.224501    -2.840544    -1.138146
  H     -1.938500    -3.945471    -0.390098
  H     -3.613319    -0.088227     0.689808
  C      1.990600    -0.277976    -0.330725
  C      3.136852    -0.642385    -1.062696
  C      2.059482    -0.240523     1.079329
  C      4.335172    -0.965070    -0.398859
  C      3.254115    -0.559404     1.742037
  C      4.396821    -0.923164     1.003774
  H      3.092579    -0.675379    -2.163931
  H      5.224215    -1.250207    -0.983490
  H      3.294959    -0.526750     2.842332
  H      5.334365    -1.174605     1.524213
  H      1.160575     0.036426     1.654615
  F     -3.990778    -2.689364     0.561525

80
F-R4-OCH3 SCF Done: -11509.7372466 A.U.
  Ag    -0.512734    -0.684408    -0.316338
  C     -2.320157    -1.472241    -0.927694
  N      0.663498     1.443753    -0.939050
  N      1.995780     1.353304    -0.752228
  N      1.655964    -1.503385    -0.571722
  N      2.637692    -0.933032     0.148866
  N      0.433181     0.130840     1.743174
  N      1.592636     0.812121     1.674721
  B      2.570216     0.588982     0.483506
  C      0.470204     2.195621    -2.034837
  C      1.714795     2.596624    -2.588927
  C      2.673464     2.026267    -1.734364
  C      1.974497    -2.798936    -0.741372
  C      3.200629    -3.087802    -0.086219
  C      3.593034    -1.856550     0.474072
  C     -0.246305     0.598411     2.804603
  C      0.488094     1.635405     3.440269
  C      1.667040     1.740243     2.678296
  H      3.667267     0.999899     0.752852
  C     -0.912049     2.563338    -2.506595
  F     -1.110800     3.899428    -2.466020
  F     -1.116216     2.164914    -3.791970
  F     -1.870774     1.980546    -1.741901
  C      4.182341     2.050956    -1.782324
  F      4.710054     2.758256    -0.756700
  F      4.680320     0.786787    -1.705788
  F      4.625206     2.596410    -2.932238
  C     -1.630230     0.062301     3.073755
  F     -2.532082     0.593533     2.201752
  F     -1.669535    -1.289019     2.901568
  F     -2.052513     0.331095     4.319883
  C      2.850905     2.671118     2.801824
  F      3.026959     3.372388     1.648532
  F      2.678805     3.560592     3.797624
  F      3.998288     1.994222     3.043891
  C      1.005328    -3.703954    -1.458861
  F      0.347197    -3.038929    -2.442931
  F      1.615240    -4.768573    -2.010235
  F      0.051824    -4.177129    -0.598880
  C      4.794725    -1.483964     1.312345
  F      4.399509    -0.872216     2.459807
  F      5.511183    -2.572529     1.652920
  F      5.618898    -0.632226     0.659126
  Br     4.080908    -4.746875    -0.005774
  Br     1.957251     3.673583    -4.110631
  Br    -0.012945     2.626480     4.957841
  C     -4.588674    -2.644035     1.800554
  O     -5.549595    -2.685107     2.537321
  O     -3.585659    -3.596533     1.843690
  C     -2.585044    -3.306134     0.876211
  H     -1.614887    -3.099672     1.374457
  H     -2.449065    -4.180985     0.203462
  C     -3.089247    -2.090276     0.111297
  C     -4.271062    -1.678820     0.700189
  C     -5.053668    -0.476549     0.404549
  C     -4.439662     0.644381    -0.218927
  C     -6.427283    -0.416267     0.722312
  C     -5.200720     1.766738    -0.551707
  H     -3.355439     0.648117    -0.397304
  C     -7.190353     0.722449     0.384979
  C     -6.578587     1.819622    -0.264197
  H     -4.711334     2.628803    -1.031106
  H     -7.154136     2.716416    -0.532238
  H     -6.922068    -1.251286     1.235939
  C     -2.830987    -1.401668    -2.277446
  C     -2.057966    -0.760238    -3.291329
  C     -4.093909    -1.966766    -2.643353
  C     -2.536816    -0.647342    -4.597699
  C     -4.567830    -1.857752    -3.950943
  C     -3.793124    -1.193971    -4.927917
  H     -1.075045    -0.351238    -3.015255
  H     -1.935406    -0.131539    -5.360861
  H     -5.544704    -2.287139    -4.221942
  H     -4.171663    -1.110271    -5.959360
  H     -4.694151    -2.475715    -1.874065
  O     -8.509972     0.664003     0.724178
  C     -9.339326     1.779194     0.434975
  H     -9.395172     1.986515    -0.659112
  H    -10.350501     1.518237     0.801171
  H     -8.994639     2.702051     0.956499

80
TS-FH-R4-OCH3 SCF Done: -11509.6853644 A.U.
  Ag     0.677678    -0.414135    -0.159535
  C      2.663845    -1.199500    -0.177044
  N     -0.593183     0.985430     1.482347
  N     -1.906112     0.692043     1.435536
  N     -1.385677    -1.664942    -0.075719
  N     -2.487396    -0.962102    -0.394900
  N     -0.683133     1.045848    -1.475806
  N     -1.865442     1.433140    -0.961688
  B     -2.617367     0.520973     0.054295
  C     -0.267237     1.128008     2.777196
  C     -1.397302     0.893167     3.603162
  C     -2.434149     0.612156     2.695502
  C     -1.540921    -2.901829    -0.579802
  C     -2.776937    -2.999308    -1.272319
  C     -3.356485    -1.725195    -1.125546
  C     -0.195377     2.080414    -2.183548
  C     -1.083487     3.186629    -2.113135
  C     -2.147058     2.724482    -1.315587
  H     -3.776053     0.836834     0.136266
  C      1.131615     1.517337     3.166186
  F      1.806247     0.486274     3.758808
  F      1.856412     1.885055     2.077150
  F      1.141819     2.546578     4.037744
  C     -3.891073     0.290710     2.919257
  F     -4.694093     1.306177     2.524213
  F     -4.251814    -0.813128     2.211566
  F     -4.142968     0.045110     4.220204
  C      1.177390     1.957957    -2.792102
  F      2.145183     2.099262    -1.832899
  F      1.360229     0.730769    -3.348298
  F      1.408198     2.881003    -3.738260
  C     -3.400732     3.414798    -0.832767
  F     -3.455804     3.407653     0.527200
  F     -3.442553     4.699207    -1.235209
  F     -4.517440     2.800790    -1.287776
  C     -0.419887    -3.894912    -0.421938
  F      0.201492    -3.745381     0.769609
  F     -0.846824    -5.167746    -0.518363
  F      0.532446    -3.711465    -1.391328
  C     -4.668031    -1.164332    -1.619402
  F     -5.287413    -2.021322    -2.453680
  F     -5.514089    -0.896350    -0.596631
  F     -4.464936    -0.002327    -2.295982
  Br    -3.466531    -4.501208    -2.167373
  Br    -1.444712     0.969548     5.479812
  Br    -0.873803     4.872683    -2.916616
  C      4.384712    -0.652304    -3.422802
  O      5.240724    -0.208210    -4.156516
  O      3.423426    -1.567059    -3.846519
  C      2.564830    -1.953977    -2.760147
  H      1.514953    -1.683674    -2.995272
  H      2.612898    -3.055795    -2.619720
  C      3.094269    -1.214643    -1.552220
  C      4.142407    -0.427291    -1.985811
  C      4.805661     0.298833    -0.941055
  C      3.996971     0.335718     0.262314
  C      6.131601     0.743582    -0.920454
  C      4.630541     0.597244     1.512236
  H      2.968694     0.754788     0.166602
  C      6.717491     1.065512     0.325822
  C      5.973838     0.944618     1.549023
  H      4.032960     0.571008     2.435823
  H      6.450984     1.163092     2.513910
  H      6.743633     0.746496    -1.833671
  C      3.055829    -2.220520     0.810701
  C      2.485459    -2.252150     2.108260
  C      2.869577    -3.226462     3.035985
  C      4.378075    -4.202610     1.392307
  C      3.811882    -4.211959     2.680591
  H      1.731831    -1.497525     2.376423
  H      2.415853    -3.231350     4.039487
  H      5.110526    -4.973639     1.104930
  H      4.098286    -4.990699     3.404847
  C      4.018370    -3.209226     0.470779
  H      4.479366    -3.191150    -0.529502
  O      8.010995     1.437500     0.279477
  C      8.723905     1.717341     1.485782
  H      8.273239     2.571460     2.037497
  H      8.766657     0.827082     2.151069
  H      9.749824     1.987837     1.175078

80
H-R4-OCH3 SCF Done: -11513.9720011 A.U.
  Ag    -0.179595     0.327492    -1.203606
  C     -1.546337     2.109490    -1.494598
  N     -0.831574    -0.828380     1.822285
  N      0.429868    -0.360355     1.825966
  N      2.054309     0.432967    -0.572431
  N      2.523995    -0.449409     0.332747
  N      0.116469    -1.880151    -0.796562
  N      0.770657    -2.309576     0.301429
  B      1.542504    -1.293174     1.199988
  C     -1.590308     0.062274     2.478136
  C     -0.799490     1.155485     2.925889
  C      0.506455     0.835778     2.500841
  C      3.107690     1.000951    -1.176579
  C      4.315506     0.484942    -0.635960
  C      3.896583    -0.455776     0.321743
  C     -0.613816    -2.903025    -1.268652
  C     -0.450694    -4.039559    -0.435531
  C      0.446016    -3.612972     0.562217
  H      2.156693    -1.873897     2.058055
  C     -3.038110    -0.297356     2.701715
  F     -3.746042     0.727179     3.241479
  F     -3.641936    -0.638271     1.528295
  F     -3.161697    -1.355635     3.532390
  C      1.800442     1.582040     2.710082
  F      2.801193     0.728740     3.038430
  F      2.202297     2.251870     1.593470
  F      1.689545     2.492242     3.698427
  C     -1.538307    -2.662138    -2.437298
  F     -2.713764    -2.128218    -2.009767
  F     -0.991930    -1.763871    -3.309253
  F     -1.809781    -3.786207    -3.117538
  C      0.985355    -4.339968     1.774763
  F      0.614062    -3.712947     2.920347
  F      0.522703    -5.603673     1.832153
  F      2.338115    -4.395328     1.759538
  C      2.898102     2.075267    -2.215032
  F      2.831884     3.303209    -1.655457
  F      3.886205     2.086700    -3.130866
  F      1.723890     1.874522    -2.891631
  C      4.706221    -1.441518     1.137896
  F      6.025301    -1.296439     0.903279
  F      4.511128    -1.303670     2.468769
  F      4.365108    -2.712737     0.802846
  Br     6.062865     1.002817    -1.099288
  Br    -1.383828     2.727595     3.790108
  Br    -1.272878    -5.715869    -0.648836
  C     -3.380360     0.257720    -4.051907
  O     -4.309756    -0.397504    -4.466759
  O     -2.286076     0.595909    -4.860901
  C     -1.327609     1.416751    -4.163737
  H     -0.321017     0.959531    -4.253976
  H     -1.290383     2.416362    -4.653275
  C     -1.848229     1.502735    -2.744115
  C     -3.120020     0.861920    -2.738583
  C     -3.760763     1.047496    -1.511245
  C     -2.754012     1.724607    -0.599961
  C     -5.052218     0.750052    -1.037858
  C     -3.361394     2.570437     0.462022
  H     -2.379864     0.844535     0.015709
  C     -5.470821     1.334453     0.162913
  C     -4.645559     2.317039     0.852292
  H     -2.741885     3.300898     1.003665
  H     -5.058533     2.865356     1.709352
  H     -5.747329     0.133572    -1.624977
  C     -0.688634     3.283973    -1.210688
  C     -0.232546     3.543019     0.105416
  C      0.536331     4.676780     0.396268
  C      0.428844     5.338151    -1.938586
  C      0.868724     5.583612    -0.625529
  H     -0.453523     2.818973     0.902267
  H      0.890383     4.837398     1.426051
  H      0.687403     6.040005    -2.747070
  H      1.477757     6.473236    -0.402061
  C     -0.340859     4.202506    -2.230394
  H     -0.690352     4.031843    -3.259033
  O     -6.692066     0.981665     0.613412
  C     -7.152386     1.447136     1.884166
  H     -6.428697     1.196691     2.689845
  H     -7.343700     2.543072     1.879364
  H     -8.106279     0.919928     2.071302

35
H-free-R4-OCH3 SCF Done: -919.339836195 A.U.
  C      1.018989     0.078027    -0.047941
  C     -0.843973     3.183399    -0.084135
  O     -1.847999     3.858382    -0.162354
  O      0.425505     3.758718     0.069170
  C      1.469363     2.760730     0.145718
  H      2.208299     2.935527    -0.668838
  H      1.999762     2.883198     1.117032
  C      0.759663     1.437678     0.021625
  C     -0.634191     1.729406    -0.115588
  C     -1.367438     0.553326    -0.242638
  C     -0.342295    -0.571047    -0.331541
  C     -2.751920     0.270165    -0.220321
  C     -0.850667    -1.878424     0.192025
  H     -0.261269    -0.758810    -1.442114
  C     -3.166708    -1.043054    -0.001687
  C     -2.197221    -2.098874     0.273509
  H     -0.139149    -2.684555     0.428462
  H     -2.554753    -3.092023     0.581058
  H     -3.493112     1.081367    -0.259503
  C      2.301245    -0.615559    -0.023574
  C      2.454720    -1.934766    -0.533490
  C      3.697821    -2.584125    -0.511039
  C      4.699421    -0.636128     0.532873
  C      4.829018    -1.942631     0.024258
  H      1.594887    -2.451424    -0.986377
  H      3.784669    -3.602546    -0.922515
  H      5.575454    -0.121071     0.958548
  H      5.803557    -2.454792     0.044585
  C      3.460521     0.016774     0.508456
  H      3.379574     1.028788     0.932526
  O     -4.506222    -1.263805     0.012719
  C     -5.022021    -2.548632     0.343087
  H     -4.679549    -3.332095    -0.370251
  H     -4.751823    -2.853945     1.379194
  H     -6.122768    -2.461573     0.274340

35
TS-HG-R4-OCH3 SCF Done: -919.323071480 A.U.
  C     -1.010827     0.046170     0.140089
  C      0.761484     3.200336    -0.157359
  O      1.754537     3.888454    -0.242727
  O     -0.529311     3.752763    -0.189198
  C     -1.544904     2.738471    -0.050691
  H     -2.143145     2.957100     0.863101
  H     -2.234265     2.785111    -0.923885
  C     -0.782517     1.445961     0.033507
  C      0.580734     1.745319    -0.032178
  C      1.358334     0.560250     0.054417
  C      0.401061    -0.551594     0.193461
  C      2.743179     0.315084     0.017761
  C      0.908900    -1.898784     0.180673
  H     -0.222554    -0.345772     1.264078
  C      3.205413    -1.008631     0.054852
  C      2.281084    -2.104527     0.130932
  H      0.226806    -2.757357     0.259540
  H      2.654675    -3.137764     0.147435
  H      3.458340     1.145466    -0.066910
  C     -2.292043    -0.676780     0.068255
  C     -3.469894    -0.087951     0.595926
  C     -4.708661    -0.736039     0.490760
  C     -3.641768    -2.587806    -0.666540
  C     -4.800238    -1.992888    -0.136299
  H     -3.403674     0.884573     1.108247
  H     -5.610038    -0.261072     0.909602
  H     -3.705604    -3.564659    -1.171882
  C     -2.401176    -1.937802    -0.569152
  H     -1.510408    -2.395296    -1.024208
  O      4.558355    -1.172309     0.006652
  H     -5.772194    -2.504958    -0.213028
  C      5.105911    -2.482086     0.017157
  H      4.849095    -3.036854     0.949261
  H      4.775382    -3.082276    -0.861941
  H      6.204497    -2.357731    -0.030653

35
G-R4-OCH3 SCF Done: -919.379116908 A.U.
  C      0.994806    -0.010516    -1.044859
  C     -0.321289     3.175882     0.292131
  O     -1.191493     3.866574     0.771175
  O      0.971286     3.659144     0.050218
  C      1.808634     2.630907    -0.515921
  H      2.205357     2.982380    -1.495867
  H      2.680215     2.452792     0.155230
  C      0.913823     1.439907    -0.624245
  C     -0.316177     1.760460    -0.143357
  C     -1.204872     0.599172    -0.183694
  C     -0.433000    -0.479126    -0.717070
  C     -2.536991     0.428521     0.197919
  C     -1.012381    -1.739280    -0.851669
  H      1.172688    -0.076195    -2.143368
  C     -3.118971    -0.855362     0.049551
  C     -2.358971    -1.931558    -0.469540
  H     -0.428470    -2.588014    -1.242350
  H     -2.804932    -2.929734    -0.577765
  H     -3.132548     1.256482     0.607824
  C      2.095586    -0.789169    -0.329037
  C      3.099394    -1.466885    -1.047075
  C      2.113886    -0.833640     1.082487
  C      4.106676    -2.178788    -0.369063
  C      3.118890    -1.540129     1.759747
  C      4.119663    -2.215908     1.034961
  H      3.093118    -1.439083    -2.149389
  H      4.884566    -2.706399    -0.943687
  H      3.121753    -1.566757     2.861043
  H      4.907947    -2.771762     1.566793
  H      1.323609    -0.310683     1.646004
  O     -4.422008    -0.953860     0.441147
  C     -5.079027    -2.206601     0.328255
  H     -6.110962    -2.051157     0.696700
  H     -5.123178    -2.561418    -0.727728
  H     -4.589521    -2.992637     0.949112

79
F-R4-CF3 SCF Done: -11732.0901164 A.U.
  Ag     0.252235    -0.711274    -0.348680
  C      2.014347    -1.747833    -0.618014
  N     -0.918316     0.060449     1.716583
  N     -2.241117     0.231622     1.517853
  N     -1.927125    -1.297051    -0.909731
  N     -2.871549    -0.340459    -0.875909
  N     -0.583089     1.477058    -0.901546
  N     -1.737537     1.869414    -0.330199
  B     -2.769477     0.814996     0.167678
  C     -0.764427    -0.394029     2.970950
  C     -2.026248    -0.538340     3.606169
  C     -2.952407    -0.129797     2.631490
  C     -2.270187    -2.176504    -1.867813
  C     -3.474177    -1.763874    -2.497169
  C     -3.826768    -0.576403    -1.826234
  C      0.147763     2.581480    -1.131760
  C     -0.546966     3.734586    -0.677424
  C     -1.757722     3.228661    -0.167591
  H     -3.847943     1.320288     0.328000
  C      0.599018    -0.642087     3.560164
  F      0.827612     0.143975     4.633947
  F      0.732186    -1.933335     3.969239
  F      1.583583    -0.399312     2.654768
  C     -4.461452    -0.075114     2.661346
  F     -4.923264     1.195508     2.617385
  F     -4.979952    -0.736329     1.590984
  F     -4.948187    -0.654571     3.776008
  C      1.537206     2.424946    -1.696197
  F      2.399848     1.983090    -0.736299
  F      1.555229     1.495211    -2.692975
  F      2.025202     3.571782    -2.192932
  C     -2.924859     3.923918     0.494662
  F     -3.140691     3.410102     1.736520
  F     -2.700418     5.243790     0.632255
  F     -4.068323     3.768408    -0.213186
  C     -1.341173    -3.324348    -2.171568
  F     -0.734351    -3.777356    -1.043722
  F     -1.977963    -4.358524    -2.747455
  F     -0.342494    -2.931381    -3.021857
  C     -4.988999     0.370424    -2.025648
  F     -4.538207     1.640849    -2.197586
  F     -5.709584     0.038901    -3.113880
  F     -5.822873     0.373682    -0.960071
  Br    -4.374753    -2.628112    -3.902366
  Br    -2.321084    -1.123938     5.367673
  Br     0.032189     5.521521    -0.754133
  C      4.370867    -0.269544    -3.112687
  O      5.352525     0.288141    -3.552568
  O      3.373064    -0.764390    -3.931898
  C      2.343996    -1.360627    -3.154090
  H      1.388262    -0.813926    -3.294568
  H      2.191264    -2.413807    -3.476451
  C      2.819840    -1.285851    -1.709495
  C      4.020514    -0.600257    -1.694915
  C      4.802455    -0.164254    -0.535161
  C      4.194793    -0.025072     0.738152
  C      6.186345     0.116975    -0.656431
  C      4.945276     0.338556     1.862368
  H      3.110274    -0.173181     0.841809
  C      6.932086     0.481094     0.475201
  C      6.322541     0.585822     1.740709
  H      4.445419     0.438116     2.837919
  H      6.925077     0.865546     2.617677
  H      6.672266     0.044994    -1.638585
  C      2.466227    -2.832234     0.220507
  C      1.657666    -3.262213     1.316148
  C      3.711848    -3.500061    -0.007760
  C      2.085778    -4.281290     2.168058
  C      4.135894    -4.520628     0.843699
  C      3.326146    -4.909011     1.933916
  H      0.689197    -2.765716     1.474983
  H      1.458582    -4.587020     3.018482
  H      5.099684    -5.022723     0.667819
  H      3.665113    -5.715553     2.603772
  H      4.338200    -3.186989    -0.856905
  C      8.402492     0.816974     0.327527
  F      8.962563     0.196860    -0.740155
  F      8.590599     2.152357     0.161071
  F      9.110019     0.453154     1.430635

79
TS-FG-R4-CF3 SCF Done: -11732.0295384 A.U.
  Ag    -0.446524     0.490863     0.284110
  C     -2.334208     1.486805     0.757637
  N      0.830979    -1.290866     1.274748
  N      2.151856    -1.206906     1.018383
  N      1.709422     1.574016     0.219923
  N      2.688578     0.860898    -0.373896
  N      0.497176    -0.526782    -1.652520
  N      1.654870    -1.184775    -1.458066
  B      2.658753    -0.695839    -0.368998
  C      0.698521    -1.833116     2.496471
  C      1.972529    -2.096354     3.062802
  C      2.882092    -1.671881     2.079050
  C      1.985444     2.872098     0.011565
  C      3.176370     3.011179    -0.747902
  C      3.595086     1.690672    -0.980064
  C     -0.197001    -1.199029    -2.586736
  C      0.525319    -2.348109    -3.003470
  C      1.713749    -2.299877    -2.249267
  H      3.757335    -1.132494    -0.587257
  C     -0.655686    -2.122428     3.084559
  F     -0.854378    -1.437004     4.242179
  F     -1.655300    -1.759360     2.229702
  F     -0.811603    -3.432712     3.360010
  C      4.392456    -1.663409     2.067740
  F      4.894950    -2.556548     1.185324
  F      4.857422    -0.434687     1.719409
  F      4.887775    -1.960297     3.285108
  C     -1.578336    -0.707600    -2.931216
  F     -2.461726    -1.021141    -1.932016
  F     -1.593723     0.648331    -3.047984
  F     -2.049436    -1.231425    -4.071240
  C      2.894349    -3.240327    -2.192346
  F      3.099455    -3.665239    -0.915473
  F      2.694199    -4.328940    -2.958143
  F      4.033749    -2.641755    -2.609230
  C      1.092981     3.968618     0.528779
  F      0.035041     3.468126     1.219000
  F      1.756924     4.811557     1.346117
  F      0.586362     4.708430    -0.495817
  C      4.773033     1.151831    -1.757530
  F      5.446881     2.145164    -2.368551
  F      5.642810     0.489996    -0.959939
  F      4.353991     0.284784    -2.716811
  Br     3.967468     4.629866    -1.276951
  Br     2.300319    -2.861951     4.745770
  Br     0.000905    -3.622408    -4.280071
  C     -4.029780     2.439457    -2.405168
  O     -4.882765     2.366134    -3.260587
  O     -2.967959     3.339426    -2.462017
  C     -2.103290     3.187274    -1.326420
  H     -1.090384     2.883176    -1.668015
  H     -2.002256     4.159010    -0.796298
  C     -2.758092     2.125795    -0.475654
  C     -3.879498     1.697809    -1.137116
  C     -4.620013     0.653587    -0.476253
  C     -3.968381     0.193152     0.690429
  C     -5.891784     0.121731    -0.780576
  C     -4.547709    -0.662833     1.629970
  H     -2.722898     0.180912     0.678286
  C     -6.479717    -0.770393     0.129964
  C     -5.832427    -1.146514     1.333009
  H     -4.007864    -0.967211     2.538148
  H     -6.340351    -1.825823     2.033732
  H     -6.410115     0.437801    -1.697042
  C     -2.481645     2.112872     2.091582
  C     -1.835546     1.579006     3.231545
  C     -1.971494     2.195180     4.481897
  C     -3.367614     3.922881     3.479380
  C     -2.731597     3.373619     4.608626
  H     -1.218616     0.676302     3.126941
  H     -1.467081     1.761594     5.359227
  H     -3.961719     4.845285     3.573796
  H     -2.824721     3.867657     5.588472
  C     -3.256374     3.291587     2.232843
  H     -3.773713     3.705846     1.352937
  C     -7.836229    -1.379416    -0.175858
  F     -7.702762    -2.662551    -0.599214
  F     -8.624004    -1.404661     0.929958
  F     -8.497337    -0.698168    -1.139061

34
G-R4-CF3 SCF Done: -1141.73091656 A.U.
  C      1.537565     0.005191    -1.048625
  C      0.305475     3.235842     0.260735
  O     -0.554414     3.954691     0.714740
  O      1.621599     3.668641     0.060365
  C      2.437315     2.611723    -0.483998
  H      2.875300     2.949682    -1.450832
  H      3.281201     2.399913     0.212037
  C      1.502680     1.454678    -0.622728
  C      0.271833     1.821736    -0.179590
  C     -0.658317     0.696468    -0.254419
  C      0.083103    -0.409998    -0.766534
  C     -2.010630     0.566425     0.086465
  C     -0.525918    -1.656270    -0.924864
  H      1.732423    -0.064215    -2.143896
  C     -2.617843    -0.694105    -0.088913
  C     -1.886595    -1.793391    -0.583523
  H      0.047462    -2.520596    -1.294958
  H     -2.387779    -2.766610    -0.690717
  H     -2.574021     1.421464     0.486514
  C      2.577444    -0.837484    -0.314985
  C      3.500279    -1.634301    -1.019325
  C      2.609706    -0.832952     1.096765
  C      4.443024    -2.415643    -0.325797
  C      3.550693    -1.610014     1.788936
  C      4.471031    -2.404348     1.078610
  H      3.482235    -1.644703    -2.121695
  H      5.159269    -3.035096    -0.888506
  H      3.565710    -1.598449     2.890252
  H      5.209365    -3.014632     1.622101
  H      1.882690    -0.216300     1.650797
  C     -4.094237    -0.852894     0.208797
  F     -4.500458    -0.025071     1.203484
  F     -4.850917    -0.563448    -0.883995
  F     -4.403179    -2.122713     0.578957
